# Supplementary material for: The chromatin reader Dido3 is a regulator of the gene network that controls B cell differentiation
Source: Cell Biosci. 2025 Apr 26;15:56. doi: 10.1186/s13578-025-01394-x (PMC12034202; doi:10.1186/s13578-025-01394-x)
Supplement: Supplementary file 15 — Additional file15 (XLSX 872 KB)—ATAC-seq annotations [file 13578_2025_1394_MOESM15_ESM.xlsx]

## Sheet: Legend
Supplementary File 2
ATAC-seq annotations (BED File Format). For more details see: https://www.ensembl.org/info/website/upload/bed.html
Column A	Name of the chromosome
Column B	Start position of the feature in standard chromosomal coordinates
Column C	End position of the feature in standard chromosomal coordinates
Column D	Peak identifier
Column E	Peak score
Column F	Strand defined as forward (+), reverse (-) or a not-defined orientation (.)

## Sheet: WT_open_Dido1ΔE16_open
chr1	4775001	4775618	Peak_23	171	.
chr1	4785375	4785926	Peak_25	173	.
chr1	4807609	4808094	Peak_26	188	.
chr1	4857380	4858147	Peak_27	233	.
chr1	5083038	5083435	Peak_33	180	.
chr1	6214286	6215267	Peak_43	189	.
chr1	6382738	6383009	Peak_49	146	.
chr1	6406370	6406672	Peak_52	156	.
chr1	7088460	7089275	Peak_63	452	.
chr1	7397602	7398385	Peak_71	272	.
chr1	9545100	9545728	Peak_80	225	.
chr1	9700220	9700896	Peak_85	159	.
chr1	9747856	9748730	Peak_86	305	.
chr1	9848309	9848560	Peak_95	77	.
chr1	9944047	9944286	Peak_100	227	.
chr1	9968057	9968279	Peak_101	41	.
chr1	10037814	10038283	Peak_107	158	.
chr1	10039834	10040214	Peak_108	151	.
chr1	10232936	10233181	Peak_112	87	.
chr1	11414070	11414452	Peak_139	146	.
chr1	11888771	11889104	Peak_149	25	.
chr1	12865306	12865520	Peak_155	140	.
chr1	13372365	13373039	Peak_179	183	.
chr1	13426508	13426720	Peak_181	76	.
chr1	13513845	13514099	Peak_182	301	.
chr1	13589713	13589920	Peak_186	35	.
chr1	13660352	13660704	Peak_192	166	.
chr1	14309744	14310032	Peak_208	84	.
chr1	14924902	14925102	Peak_222	262	.
chr1	15805375	15805999	Peak_235	305	.
chr1	16104236	16105106	Peak_243	65	.
chr1	16228258	16228463	Peak_245	38	.
chr1	16619165	16619584	Peak_255	202	.
chr1	16656512	16657340	Peak_257	320	.
chr1	16665042	16665534	Peak_258	146	.
chr1	16688295	16688847	Peak_259	183	.
chr1	17097751	17098035	Peak_268	92	.
chr1	17145550	17145701	Peak_270	189	.
chr1	17727307	17727722	Peak_283	98	.
chr1	20820211	20820589	Peak_320	303	.
chr1	20890402	20891125	Peak_321	200	.
chr1	20951541	20951771	Peak_327	129	.
chr1	20986506	20986681	Peak_328	79	.
chr1	20995343	20995867	Peak_329	164	.
chr1	21079220	21079742	Peak_336	117	.
chr1	21166300	21166507	Peak_340	172	.
chr1	21218447	21218938	Peak_343	232	.
chr1	21829996	21830432	Peak_362	181	.
chr1	21961260	21961540	Peak_365	122	.
chr1	23256006	23256411	Peak_381	256	.
chr1	23383105	23383593	Peak_387	169	.
chr1	23762827	23763111	Peak_396	149	.
chr1	23921754	23921858	Peak_400	138	.
chr1	23922159	23922475	Peak_400a	138	.
chr1	24005359	24005766	Peak_403	138	.
chr1	24611571	24612588	Peak_422	389	.
chr1	24612890	24616146	Peak_423	411	.
chr1	24678213	24678914	Peak_425	303	.
chr1	24684042	24684302	Peak_426	181	.
chr1	30873624	30874043	Peak_471	113	.
chr1	30949631	30950183	Peak_474	263	.
chr1	31380364	31380686	Peak_483	183	.
chr1	32172544	32172744	Peak_489	99	.
chr1	33669685	33669973	Peak_517	118	.
chr1	33719783	33719981	Peak_519	66	.
chr1	33814064	33814710	Peak_525	119	.
chr1	33883433	33883795	Peak_526	171	.
chr1	34439212	34440164	Peak_544	224	.
chr1	34459626	34460050	Peak_545	77	.
chr1	34472643	34472805	Peak_548	128	.
chr1	34473018	34473317	Peak_548a	128	.
chr1	34510608	34510858	Peak_553	134	.
chr1	36244202	36244427	Peak_597	121	.
chr1	36307612	36307812	Peak_606	133	.
chr1	36308022	36308238	Peak_606a	133	.
chr1	36368882	36368944	Peak_608	23	.
chr1	36445206	36445386	Peak_609	154	.
chr1	36511669	36511979	Peak_612	219	.
chr1	36547099	36547472	Peak_614	156	.
chr1	36691300	36691617	Peak_621	79	.
chr1	36709901	36710168	Peak_623	191	.
chr1	36939555	36940030	Peak_630	139	.
chr1	37429808	37430299	Peak_637	106	.
chr1	37491801	37491973	Peak_639	75	.
chr1	37585941	37586164	Peak_643	93	.
chr1	37864708	37865391	Peak_648	254	.
chr1	37890183	37890627	Peak_650	49	.
chr1	37996936	37997498	Peak_651	135	.
chr1	37998066	37998098	Peak_651a	135	.
chr1	38557741	38557852	Peak_655	56	.
chr1	38987528	38987795	Peak_665	97	.
chr1	39367695	39367931	Peak_670	152	.
chr1	39535593	39535703	Peak_676	62	.
chr1	39577293	39577625	Peak_677	112	.
chr1	42850997	42851638	Peak_725	217	.
chr1	42984141	42984452	Peak_728	269	.
chr1	43098444	43099033	Peak_732	246	.
chr1	43445618	43446039	Peak_746	121	.
chr1	43827694	43828173	Peak_762	173	.
chr1	43933484	43934174	Peak_766	422	.
chr1	44102139	44102680	Peak_769	176	.
chr1	44118749	44119400	Peak_770	175	.
chr1	44147606	44148352	Peak_773	217	.
chr1	44551453	44552212	Peak_783	173	.
chr1	44584891	44585111	Peak_784	163	.
chr1	45795026	45795708	Peak_799	248	.
chr1	46853281	46854222	Peak_823	201	.
chr1	51478076	51478735	Peak_866	323	.
chr1	51584777	51585327	Peak_873	218	.
chr1	52008537	52008746	Peak_889	67	.
chr1	52113645	52113978	Peak_895	190	.
chr1	52119287	52119674	Peak_896	180	.
chr1	52150742	52150932	Peak_898	67	.
chr1	52233080	52233619	Peak_901	162	.
chr1	52578372	52578577	Peak_914	125	.
chr1	52630538	52631297	Peak_915	173	.
chr1	52800348	52800676	Peak_923	191	.
chr1	52817024	52817834	Peak_925	174	.
chr1	52844681	52845167	Peak_926	278	.
chr1	53296779	53297351	Peak_934	273	.
chr1	53313385	53313793	Peak_935	146	.
chr1	53352336	53352891	Peak_936	308	.
chr1	53784888	53785333	Peak_941	106	.
chr1	53823809	53824053	Peak_943	200	.
chr1	54250495	54250866	Peak_956	292	.
chr1	54557315	54557727	Peak_963	76	.
chr1	54585248	54585601	Peak_964	129	.
chr1	55027379	55027611	Peak_981	124	.
chr1	55052353	55053004	Peak_983	283	.
chr1	55087536	55088565	Peak_984	177	.
chr1	55131187	55131726	Peak_985	143	.
chr1	55210366	55210535	Peak_988	74	.
chr1	55236988	55237434	Peak_992	194	.
chr1	55363312	55363892	Peak_993	198	.
chr1	55405660	55406034	Peak_995	191	.
chr1	57377363	57378094	Peak_1027	124	.
chr1	57969836	57970195	Peak_1035	123	.
chr1	57995764	57996119	Peak_1037	126	.
chr1	58392774	58393195	Peak_1044	84	.
chr1	58445231	58445738	Peak_1046	197	.
chr1	58504657	58505167	Peak_1047	172	.
chr1	58652718	58652918	Peak_1050	96	.
chr1	58802452	58802674	Peak_1061	115	.
chr1	58973333	58974038	Peak_1066	199	.
chr1	59237176	59237530	Peak_1069	71	.
chr1	59481716	59482218	Peak_1071	103	.
chr1	59685071	59685195	Peak_1078	128	.
chr1	59763336	59763582	Peak_1080	60	.
chr1	59912783	59913146	Peak_1084	113	.
chr1	60097820	60098630	Peak_1088	150	.
chr1	60180148	60180682	Peak_1090	216	.
chr1	60343155	60343672	Peak_1091	242	.
chr1	60916391	60916547	Peak_1114	114	.
chr1	61638701	61639061	Peak_1129	86	.
chr1	62760144	62760452	Peak_1157	187	.
chr1	63114623	63114823	Peak_1166	163	.
chr1	63176586	63177115	Peak_1170	134	.
chr1	63181107	63181300	Peak_1171	163	.
chr1	64121568	64122365	Peak_1190	311	.
chr1	64532430	64533006	Peak_1201	242	.
chr1	64617112	64617574	Peak_1203	75	.
chr1	64690505	64691076	Peak_1204	323	.
chr1	64737417	64737877	Peak_1209	82	.
chr1	64925790	64925981	Peak_1216	195	.
chr1	65178144	65179025	Peak_1225	196	.
chr1	65186381	65186855	Peak_1226	170	.
chr1	66700688	66701261	Peak_1241	188	.
chr1	66816141	66816341	Peak_1242	75	.
chr1	66817629	66818005	Peak_1242a	75	.
chr1	66862795	66863451	Peak_1245	131	.
chr1	67038570	67038985	Peak_1252	146	.
chr1	69689088	69689288	Peak_1288	92	.
chr1	71102406	71103391	Peak_1311	262	.
chr1	71556833	71557553	Peak_1317	352	.
chr1	71652749	71653229	Peak_1321	95	.
chr1	71938606	71938806	Peak_1327	113	.
chr1	72225871	72226466	Peak_1339	123	.
chr1	72243834	72244550	Peak_1341	236	.
chr1	72254765	72255543	Peak_1342	255	.
chr1	72284099	72284460	Peak_1343	247	.
chr1	72307289	72307639	Peak_1344	131	.
chr1	72582984	72583331	Peak_1349	179	.
chr1	72711059	72711448	Peak_1351	137	.
chr1	74236337	74236621	Peak_1387	81	.
chr1	74284555	74285125	Peak_1390	345	.
chr1	74303912	74304211	Peak_1392	63	.
chr1	74332283	74332742	Peak_1394	251	.
chr1	74397351	74397704	Peak_1403	104	.
chr1	74505693	74506171	Peak_1404	144	.
chr1	74587880	74588398	Peak_1405	262	.
chr1	74661645	74661868	Peak_1409	124	.
chr1	74816867	74817068	Peak_1422	118	.
chr1	75124814	75125322	Peak_1428	149	.
chr1	75142584	75142734	Peak_1430	60	.
chr1	75168521	75169118	Peak_1431	183	.
chr1	75191676	75192217	Peak_1434	101	.
chr1	75210672	75210821	Peak_1435	91	.
chr1	75219158	75219489	Peak_1437	78	.
chr1	75236437	75237000	Peak_1440	70	.
chr1	75317245	75318094	Peak_1443	387	.
chr1	75479136	75479702	Peak_1453	137	.
chr1	75521379	75521991	Peak_1457	191	.
chr1	76774383	76774667	Peak_1477	37	.
chr1	78488548	78488883	Peak_1501	175	.
chr1	78489166	78489281	Peak_1501a	175	.
chr1	78537568	78537915	Peak_1504	171	.
chr1	78657601	78658280	Peak_1507	141	.
chr1	78702845	78703230	Peak_1510	124	.
chr1	79671841	79672267	Peak_1525	142	.
chr1	79711359	79711797	Peak_1530	96	.
chr1	79775929	79776291	Peak_1537	265	.
chr1	80340901	80341243	Peak_1558	124	.
chr1	80665319	80665519	Peak_1570	97	.
chr1	80758330	80758672	Peak_1577	92	.
chr1	82283098	82283455	Peak_1596	218	.
chr1	82316416	82317076	Peak_1599	252	.
chr1	82724746	82725233	Peak_1605	227	.
chr1	82839256	82839538	Peak_1610	135	.
chr1	84839363	84839953	Peak_1651	124	.
chr1	85147867	85148009	Peak_1674	30	.
chr1	85179661	85179861	Peak_1675	46	.
chr1	85600507	85601100	Peak_1702	95	.
chr1	85604328	85604570	Peak_1703	66	.
chr1	85703621	85703913	Peak_1710	228	.
chr1	85751596	85751887	Peak_1713	186	.
chr1	85793208	85793739	Peak_1717	117	.
chr1	85895480	85895710	Peak_1721	130	.
chr1	85961036	85961209	Peak_1723	57	.
chr1	86059454	86059706	Peak_1730	141	.
chr1	86064623	86064934	Peak_1731	94	.
chr1	86154550	86154816	Peak_1732	185	.
chr1	86359230	86359867	Peak_1741	187	.
chr1	86434472	86434733	Peak_1744	140	.
chr1	86487304	86487867	Peak_1749	187	.
chr1	86504089	86504632	Peak_1751	101	.
chr1	86526447	86526748	Peak_1754	170	.
chr1	86582484	86582974	Peak_1757	171	.
chr1	87213808	87214033	Peak_1772	130	.
chr1	87326857	87327149	Peak_1774	93	.
chr1	87626546	87626761	Peak_1779	124	.
chr1	87650653	87650923	Peak_1782	145	.
chr1	87746270	87746755	Peak_1785	106	.
chr1	87755854	87756105	Peak_1786	119	.
chr1	88277051	88277844	Peak_1806	261	.
chr1	88587488	88587720	Peak_1818	122	.
chr1	88702255	88702447	Peak_1820	59	.
chr1	89070049	89070290	Peak_1824	116	.
chr1	90153212	90153561	Peak_1844	120	.
chr1	90203899	90204099	Peak_1846	135	.
chr1	91052741	91053280	Peak_1861	230	.
chr1	91080393	91080607	Peak_1865	158	.
chr1	91250107	91250313	Peak_1873	125	.
chr1	91298099	91298503	Peak_1875	151	.
chr1	91398600	91398992	Peak_1880	87	.
chr1	91413166	91413466	Peak_1881	117	.
chr1	91459216	91459771	Peak_1885	291	.
chr1	91494439	91494707	Peak_1888	143	.
chr1	91540329	91540735	Peak_1889	167	.
chr1	92180220	92180969	Peak_1900	268	.
chr1	92473825	92474190	Peak_1910	113	.
chr1	92934238	92934812	Peak_1928	317	.
chr1	93115194	93115394	Peak_1934	135	.
chr1	93342747	93342943	Peak_1943	157	.
chr1	93343422	93343720	Peak_1943a	157	.
chr1	93445112	93445154	Peak_1946	70	.
chr1	93445683	93445984	Peak_1946a	70	.
chr1	93478239	93479166	Peak_1947	126	.
chr1	93511579	93512105	Peak_1948	245	.
chr1	93635342	93636134	Peak_1949	185	.
chr1	93668742	93669101	Peak_1952	228	.
chr1	93754635	93754970	Peak_1958	87	.
chr1	93801869	93802138	Peak_1959	142	.
chr1	93803669	93804460	Peak_1960	222	.
chr1	93825072	93825682	Peak_1961	163	.
chr1	94034927	94035662	Peak_1975	497	.
chr1	94405196	94405374	Peak_1987	15	.
chr1	95268058	95268595	Peak_1998	249	.
chr1	95313471	95314259	Peak_2000	277	.
chr1	95450974	95451248	Peak_2005	116	.
chr1	95657252	95657602	Peak_2014	250	.
chr1	95667486	95667896	Peak_2017	197	.
chr1	97580308	97580702	Peak_2039	304	.
chr1	97661344	97662034	Peak_2044	95	.
chr1	97769885	97770569	Peak_2051	205	.
chr1	98130043	98130243	Peak_2061	228	.
chr1	100224002	100224286	Peak_2082	65	.
chr1	100738827	100738998	Peak_2087	83	.
chr1	101901988	101903007	Peak_2097	240	.
chr1	102005157	102005357	Peak_2099	71	.
chr1	102628142	102628391	Peak_2105	124	.
chr1	105435067	105435267	Peak_2120	196	.
chr1	105663198	105664006	Peak_2126	213	.
chr1	105881109	105881273	Peak_2137	37	.
chr1	105990128	105990671	Peak_2144	366	.
chr1	106171253	106171733	Peak_2155	303	.
chr1	106511708	106511864	Peak_2166	123	.
chr1	106759537	106760045	Peak_2183	233	.
chr1	106796460	106796829	Peak_2184	191	.
chr1	107583894	107584181	Peak_2212	92	.
chr1	111864051	111865182	Peak_2234	290	.
chr1	118012881	118013066	Peak_2272	100	.
chr1	118311078	118311431	Peak_2275	164	.
chr1	118321681	118321976	Peak_2276	184	.
chr1	118388824	118389467	Peak_2279	108	.
chr1	118458881	118459714	Peak_2283	226	.
chr1	119504459	119505081	Peak_2320	274	.
chr1	119526030	119526601	Peak_2321	220	.
chr1	119837225	119837850	Peak_2330	249	.
chr1	119912948	119913376	Peak_2332	192	.
chr1	120073746	120073869	Peak_2344	82	.
chr1	120120933	120121306	Peak_2348	146	.
chr1	120264907	120265547	Peak_2355	284	.
chr1	120994404	120994921	Peak_2374	61	.
chr1	121327635	121328416	Peak_2380	263	.
chr1	121430885	121431405	Peak_2383	150	.
chr1	121567605	121568182	Peak_2389	193	.
chr1	123303740	123303925	Peak_2397	90	.
chr1	125349549	125349987	Peak_2424	58	.
chr1	125435447	125436024	Peak_2432	257	.
chr1	125466764	125467150	Peak_2434	93	.
chr1	125553222	125553410	Peak_2440	43	.
chr1	125560245	125561143	Peak_2442	205	.
chr1	126817706	126818072	Peak_2459	169	.
chr1	127204810	127205317	Peak_2469	179	.
chr1	127773842	127774422	Peak_2499	217	.
chr1	127830372	127830583	Peak_2500	245	.
chr1	127868611	127869144	Peak_2503	152	.
chr1	128102584	128103387	Peak_2509	275	.
chr1	128243986	128244569	Peak_2511	220	.
chr1	128359534	128359872	Peak_2515	161	.
chr1	128417001	128417483	Peak_2516	96	.
chr1	128590933	128591414	Peak_2528	84	.
chr1	128614883	128615215	Peak_2531	143	.
chr1	128705171	128705493	Peak_2535	126	.
chr1	129397341	129397973	Peak_2548	118	.
chr1	130462392	130462857	Peak_2567	246	.
chr1	130550807	130551086	Peak_2575	69	.
chr1	130633915	130634254	Peak_2578	121	.
chr1	130715701	130716149	Peak_2579	169	.
chr1	131096909	131097146	Peak_2602	81	.
chr1	131103908	131104099	Peak_2603	62	.
chr1	131138234	131138378	Peak_2607	86	.
chr1	131200035	131200386	Peak_2611	238	.
chr1	131527286	131528039	Peak_2621	317	.
chr1	131657980	131658354	Peak_2628	190	.
chr1	131827821	131828096	Peak_2637	56	.
chr1	131867161	131867404	Peak_2638	151	.
chr1	131910277	131910497	Peak_2639	207	.
chr1	132007456	132007659	Peak_2645	52	.
chr1	132008100	132008221	Peak_2646	54	.
chr1	132341833	132342024	Peak_2663	108	.
chr1	132417327	132417637	Peak_2670	164	.
chr1	133131072	133131371	Peak_2687	176	.
chr1	133594602	133595015	Peak_2701	66	.
chr1	133595831	133595997	Peak_2702	43	.
chr1	133610126	133610501	Peak_2703	121	.
chr1	133661359	133661565	Peak_2704	196	.
chr1	133690084	133690218	Peak_2705	83	.
chr1	133801063	133801238	Peak_2707	95	.
chr1	134060909	134061225	Peak_2717	171	.
chr1	134092958	134093319	Peak_2721	82	.
chr1	134196402	134196676	Peak_2727	117	.
chr1	134361895	134362112	Peak_2732	92	.
chr1	134405719	134406385	Peak_2733	71	.
chr1	134415187	134415521	Peak_2734	160	.
chr1	134494519	134494990	Peak_2736	133	.
chr1	134556815	134557184	Peak_2738	116	.
chr1	134955795	134956079	Peak_2745	113	.
chr1	134962448	134962715	Peak_2746	148	.
chr1	135132554	135133053	Peak_2752	84	.
chr1	135313608	135313963	Peak_2759	195	.
chr1	135430443	135430678	Peak_2762	94	.
chr1	135729081	135729242	Peak_2777	122	.
chr1	135766030	135766152	Peak_2779	66	.
chr1	136007924	136008141	Peak_2789	99	.
chr1	136140088	136140500	Peak_2796	142	.
chr1	136345895	136346246	Peak_2809	126	.
chr1	136414908	136415502	Peak_2810	165	.
chr1	136466122	136466483	Peak_2812	223	.
chr1	136624734	136625008	Peak_2815	118	.
chr1	137757855	137758051	Peak_2837	26	.
chr1	137806821	137806997	Peak_2838	147	.
chr1	137898405	137898607	Peak_2839	172	.
chr1	138136415	138136760	Peak_2846	300	.
chr1	138619175	138619876	Peak_2868	190	.
chr1	138856194	138856938	Peak_2877	214	.
chr1	138963131	138963452	Peak_2881	52	.
chr1	139421836	139422668	Peak_2898	189	.
chr1	139454285	139455130	Peak_2901	264	.
chr1	142894136	142894451	Peak_2930	217	.
chr1	143202136	143202457	Peak_2936	105	.
chr1	143702370	143703305	Peak_2948	209	.
chr1	143739341	143739938	Peak_2950	171	.
chr1	143776738	143777415	Peak_2951	227	.
chr1	143777623	143777823	Peak_2951a	227	.
chr1	143916540	143916963	Peak_2955	204	.
chr1	144004000	144004641	Peak_2961	199	.
chr1	144330386	144330854	Peak_2985	258	.
chr1	144775393	144775654	Peak_2995	184	.
chr1	145138897	145139065	Peak_3004	162	.
chr1	150099717	150100255	Peak_3058	263	.
chr1	150164886	150165320	Peak_3060	183	.
chr1	150392692	150393646	Peak_3068	362	.
chr1	151250863	151251130	Peak_3096	175	.
chr1	151344289	151344532	Peak_3100	103	.
chr1	151344746	151344847	Peak_3100a	103	.
chr1	151428251	151429028	Peak_3103	307	.
chr1	151500765	151501206	Peak_3106	180	.
chr1	151754917	151755581	Peak_3118	410	.
chr1	152386520	152386741	Peak_3136	113	.
chr1	152766212	152766799	Peak_3149	137	.
chr1	152902951	152903701	Peak_3158	78	.
chr1	152904572	152904768	Peak_3159	149	.
chr1	153899766	153900300	Peak_3190	171	.
chr1	154786375	154786540	Peak_3207	116	.
chr1	155050389	155050502	Peak_3219	83	.
chr1	155059633	155059818	Peak_3220	130	.
chr1	155083584	155083672	Peak_3222	49	.
chr1	155099348	155099823	Peak_3226	131	.
chr1	155146686	155146886	Peak_3230	114	.
chr1	155158477	155159028	Peak_3231	117	.
chr1	155416851	155417060	Peak_3242	87	.
chr1	155558080	155558410	Peak_3246	108	.
chr1	155812580	155813079	Peak_3253	145	.
chr1	155973253	155973914	Peak_3255	260	.
chr1	156035828	156036591	Peak_3257	172	.
chr1	156420729	156420919	Peak_3271	88	.
chr1	156474133	156474469	Peak_3274	118	.
chr1	156558671	156558870	Peak_3278	182	.
chr1	156615511	156615938	Peak_3279	180	.
chr1	156674261	156674828	Peak_3283	91	.
chr1	156719021	156719246	Peak_3286	110	.
chr1	156938760	156939033	Peak_3298	66	.
chr1	157048246	157048658	Peak_3306	140	.
chr1	157412305	157412792	Peak_3316	147	.
chr1	157458360	157458554	Peak_3321	186	.
chr1	159231794	159232435	Peak_3356	189	.
chr1	159735170	159735382	Peak_3363	232	.
chr1	160044332	160044910	Peak_3376	162	.
chr1	160194906	160195463	Peak_3382	307	.
chr1	160212685	160213424	Peak_3383	177	.
chr1	160792355	160793162	Peak_3401	127	.
chr1	160906057	160906625	Peak_3404	298	.
chr1	161034920	161035328	Peak_3407	129	.
chr1	161070333	161071005	Peak_3409	204	.
chr1	161251168	161251595	Peak_3416	101	.
chr1	161734879	161735270	Peak_3429	113	.
chr1	161876618	161877372	Peak_3436	324	.
chr1	162548434	162548761	Peak_3461	211	.
chr1	162570339	162570791	Peak_3464	120	.
chr1	162740187	162740756	Peak_3468	197	.
chr1	163403500	163404021	Peak_3483	280	.
chr1	163779346	163779732	Peak_3487	267	.
chr1	163929886	163930289	Peak_3494	100	.
chr1	163994491	163995130	Peak_3496	150	.
chr1	164135358	164135725	Peak_3506	169	.
chr1	164248562	164249195	Peak_3512	163	.
chr1	164275508	164275862	Peak_3513	152	.
chr1	164307171	164307815	Peak_3515	311	.
chr1	164458275	164458524	Peak_3521	139	.
chr1	164458792	164458969	Peak_3521a	139	.
chr1	164898849	164899327	Peak_3534	163	.
chr1	165194071	165194686	Peak_3554	147	.
chr1	165236509	165237206	Peak_3558	167	.
chr1	165460368	165461376	Peak_3566	340	.
chr1	165634412	165634802	Peak_3572	301	.
chr1	165642359	165642676	Peak_3573	73	.
chr1	165700560	165701117	Peak_3582	107	.
chr1	165763566	165763897	Peak_3587	86	.
chr1	166002616	166003527	Peak_3602	131	.
chr1	166378980	166379528	Peak_3622	158	.
chr1	166409702	166409915	Peak_3624	102	.
chr1	167284808	167285261	Peak_3650	77	.
chr1	167308532	167308792	Peak_3653	227	.
chr1	167349819	167350438	Peak_3658	288	.
chr1	167369948	167370197	Peak_3659	142	.
chr1	167393531	167394487	Peak_3661	132	.
chr1	167551523	167551785	Peak_3667	128	.
chr1	168432252	168432685	Peak_3694	336	.
chr1	169531400	169531755	Peak_3708	191	.
chr1	169969050	169969560	Peak_3715	428	.
chr1	170136516	170136741	Peak_3719	241	.
chr1	170174616	170175335	Peak_3722	280	.
chr1	170215246	170215488	Peak_3723	140	.
chr1	170589726	170589926	Peak_3738	36	.
chr1	170885362	170885573	Peak_3756	124	.
chr1	171044730	171044759	Peak_3769	113	.
chr1	171064248	171064326	Peak_3771	51	.
chr1	171123063	171123201	Peak_3784	111	.
chr1	171150426	171150726	Peak_3785	181	.
chr1	171222357	171222862	Peak_3789	347	.
chr1	171247065	171247403	Peak_3792	231	.
chr1	171280958	171281644	Peak_3795	172	.
chr1	171287824	171288113	Peak_3796	98	.
chr1	171328892	171329390	Peak_3798	133	.
chr1	171388745	171389062	Peak_3803	190	.
chr1	171411161	171411483	Peak_3805	88	.
chr1	171502886	171503151	Peak_3809	96	.
chr1	171503366	171503840	Peak_3809a	96	.
chr1	172082548	172082959	Peak_3840	151	.
chr1	172147930	172148248	Peak_3843	210	.
chr1	172376156	172376748	Peak_3861	165	.
chr1	172481917	172482269	Peak_3871	178	.
chr1	172513041	172513294	Peak_3875	151	.
chr1	172513975	172514360	Peak_3875a	151	.
chr1	172525341	172525622	Peak_3877	143	.
chr1	172562976	172563556	Peak_3883	122	.
chr1	172632800	172633331	Peak_3888	370	.
chr1	173420410	173420623	Peak_3912	233	.
chr1	173441318	173441581	Peak_3915	210	.
chr1	173766960	173767375	Peak_3927	165	.
chr1	175525019	175525216	Peak_3981	161	.
chr1	175625288	175625924	Peak_3983	311	.
chr1	175669066	175669247	Peak_3989	128	.
chr1	175692356	175693133	Peak_3991	270	.
chr1	175880423	175880951	Peak_3995	270	.
chr1	176813964	176815022	Peak_4008	207	.
chr1	177258459	177258779	Peak_4029	147	.
chr1	177441489	177442229	Peak_4038	314	.
chr1	177467389	177467540	Peak_4040	119	.
chr1	177702557	177703002	Peak_4054	114	.
chr1	177795947	177796947	Peak_4056	301	.
chr1	177983051	177983902	Peak_4060	340	.
chr1	178187259	178188257	Peak_4062	395	.
chr1	178318410	178319217	Peak_4066	201	.
chr1	178337705	178337936	Peak_4068	98	.
chr1	178368929	178369352	Peak_4070	198	.
chr1	178405652	178405739	Peak_4072	202	.
chr1	178406075	178406640	Peak_4072a	202	.
chr1	178463770	178464002	Peak_4075	110	.
chr1	179517892	179518197	Peak_4101	104	.
chr1	179546111	179546807	Peak_4102	243	.
chr1	179668138	179668355	Peak_4109	131	.
chr1	179803211	179804055	Peak_4113	252	.
chr1	180195860	180196259	Peak_4124	178	.
chr1	180226289	180226621	Peak_4127	117	.
chr1	180256144	180256489	Peak_4129	102	.
chr1	180279778	180280095	Peak_4131	131	.
chr1	180330449	180330620	Peak_4135	76	.
chr1	180365224	180365479	Peak_4137	127	.
chr1	180387421	180387843	Peak_4139	177	.
chr1	180403721	180404035	Peak_4142	88	.
chr1	180568792	180568975	Peak_4153	86	.
chr1	180641204	180641454	Peak_4156	78	.
chr1	180725715	180726302	Peak_4160	131	.
chr1	180850522	180851070	Peak_4171	182	.
chr1	180904095	180904487	Peak_4177	110	.
chr1	180942342	180942509	Peak_4182	40	.
chr1	181144092	181144383	Peak_4192	95	.
chr1	181256766	181257125	Peak_4199	77	.
chr1	181742979	181743738	Peak_4213	69	.
chr1	181841873	181842649	Peak_4215	193	.
chr1	181860736	181861085	Peak_4217	196	.
chr1	182124575	182125341	Peak_4227	242	.
chr1	182282457	182282867	Peak_4231	93	.
chr1	182408641	182409181	Peak_4238	151	.
chr1	182489855	182490070	Peak_4239	194	.
chr1	182633814	182633959	Peak_4250	96	.
chr1	182792855	182793076	Peak_4253	133	.
chr1	183296874	183297476	Peak_4267	129	.
chr1	183344912	183345533	Peak_4271	97	.
chr1	183369419	183369861	Peak_4274	179	.
chr1	183388769	183389094	Peak_4275	140	.
chr1	184005679	184005971	Peak_4284	110	.
chr1	184033743	184034564	Peak_4287	317	.
chr1	184732684	184732942	Peak_4315	52	.
chr1	184845433	184846046	Peak_4321	136	.
chr1	184882975	184883204	Peak_4324	139	.
chr1	185203887	185204273	Peak_4333	217	.
chr1	185328882	185329227	Peak_4337	93	.
chr1	185332077	185332282	Peak_4338	120	.
chr1	185362799	185363429	Peak_4340	193	.
chr1	186116930	186117417	Peak_4351	248	.
chr1	186748996	186749517	Peak_4364	133	.
chr1	188387898	188388218	Peak_4395	179	.
chr1	189007704	189007979	Peak_4407	152	.
chr1	189688005	189688478	Peak_4424	454	.
chr1	189922301	189922525	Peak_4440	112	.
chr1	190902727	190903017	Peak_4458	33	.
chr1	190911512	190911852	Peak_4459	79	.
chr1	190928369	190928810	Peak_4460	171	.
chr1	191025976	191026520	Peak_4463	272	.
chr1	191062792	191063096	Peak_4464	85	.
chr1	191125885	191126274	Peak_4471	178	.
chr1	191183287	191183483	Peak_4475	58	.
chr1	191224254	191224625	Peak_4479	93	.
chr1	191224848	191225158	Peak_4479a	93	.
chr1	191312590	191313003	Peak_4488	136	.
chr1	191317774	191318192	Peak_4489	154	.
chr1	191325718	191326087	Peak_4490	184	.
chr1	191396925	191397797	Peak_4496	319	.
chr1	191575427	191576201	Peak_4505	197	.
chr1	191717954	191718210	Peak_4508	116	.
chr1	191821334	191821609	Peak_4512	134	.
chr1	191906559	191907011	Peak_4518	80	.
chr1	191990048	191990316	Peak_4524	241	.
chr1	192078425	192078808	Peak_4527	209	.
chr1	192092425	192093136	Peak_4530	177	.
chr1	192136527	192136774	Peak_4532	120	.
chr1	192138087	192138318	Peak_4533	76	.
chr1	192453968	192454164	Peak_4540	66	.
chr1	192753149	192753570	Peak_4552	287	.
chr1	193130015	193130455	Peak_4566	142	.
chr1	193152978	193153272	Peak_4569	136	.
chr1	193173352	193173878	Peak_4572	194	.
chr1	193201444	193201772	Peak_4576	247	.
chr1	193227778	193227999	Peak_4578	69	.
chr1	193514153	193514468	Peak_4601	122	.
chr1	194879540	194880132	Peak_4636	165	.
chr1	194938682	194938922	Peak_4640	183	.
chr1	194976229	194977032	Peak_4644	198	.
chr1	195091945	195092656	Peak_4650	289	.
chr1	195130958	195131781	Peak_4651	314	.
chr1	195176408	195176904	Peak_4652	285	.
chr1	195241444	195241988	Peak_4655	126	.
chr1	195371640	195372046	Peak_4657	433	.
chr10	3113678	3113918	Peak_4661	51	.
chr10	3112680	3112941	Peak_4661a	51	.
chr10	3116154	3116791	Peak_4662	88	.
chr10	3281044	3281368	Peak_4668	187	.
chr10	3972952	3973991	Peak_4683	234	.
chr10	4386629	4386829	Peak_4700	168	.
chr10	4432522	4432753	Peak_4704	111	.
chr10	5194443	5195095	Peak_4721	176	.
chr10	5805430	5806253	Peak_4738	392	.
chr10	5823807	5824617	Peak_4739	353	.
chr10	7063028	7063228	Peak_4763	139	.
chr10	7211391	7211619	Peak_4772	105	.
chr10	7212159	7212343	Peak_4772a	105	.
chr10	7333414	7333641	Peak_4775	155	.
chr10	7582314	7582470	Peak_4785	105	.
chr10	7589584	7590162	Peak_4786	276	.
chr10	7662644	7662865	Peak_4789	88	.
chr10	7663202	7663580	Peak_4789a	88	.
chr10	7667392	7667617	Peak_4790	88	.
chr10	7680855	7681282	Peak_4792	68	.
chr10	7725732	7726245	Peak_4793	175	.
chr10	7792797	7792997	Peak_4795	56	.
chr10	7832336	7832545	Peak_4798	50	.
chr10	7841676	7841978	Peak_4800	85	.
chr10	7956236	7956495	Peak_4805	110	.
chr10	8214057	8214255	Peak_4815	193	.
chr10	8759219	8759495	Peak_4829	162	.
chr10	8955729	8955912	Peak_4837	97	.
chr10	9901079	9901379	Peak_4848	151	.
chr10	9901931	9902248	Peak_4848a	151	.
chr10	10184460	10184673	Peak_4856	146	.
chr10	10557878	10558328	Peak_4868	123	.
chr10	10733158	10733333	Peak_4872	123	.
chr10	11149150	11149832	Peak_4882	382	.
chr10	11280542	11281321	Peak_4883	340	.
chr10	11343486	11343974	Peak_4885	190	.
chr10	11492025	11492281	Peak_4890	146	.
chr10	12868138	12868433	Peak_4914	83	.
chr10	12869155	12869307	Peak_4915	117	.
chr10	12922606	12923379	Peak_4920	145	.
chr10	12964212	12964611	Peak_4923	99	.
chr10	13008231	13008507	Peak_4927	251	.
chr10	13192677	13193320	Peak_4935	233	.
chr10	13500994	13501200	Peak_4944	140	.
chr10	13552798	13553332	Peak_4945	145	.
chr10	13868686	13869036	Peak_4954	118	.
chr10	13964592	13964963	Peak_4957	100	.
chr10	13982837	13983422	Peak_4959	237	.
chr10	14705259	14705742	Peak_4985	208	.
chr10	17722256	17722507	Peak_5030	149	.
chr10	17722756	17723652	Peak_5030a	149	.
chr10	17724101	17724114	Peak_5031	38	.
chr10	17772542	17772749	Peak_5035	112	.
chr10	17796121	17796332	Peak_5038	145	.
chr10	17948006	17948206	Peak_5042	75	.
chr10	18022732	18023306	Peak_5045	155	.
chr10	18055274	18055635	Peak_5046	188	.
chr10	18070682	18070904	Peak_5048	128	.
chr10	18234812	18235415	Peak_5055	257	.
chr10	19015053	19015610	Peak_5078	125	.
chr10	19062104	19062321	Peak_5080	166	.
chr10	19591606	19592116	Peak_5094	263	.
chr10	19691879	19692101	Peak_5096	48	.
chr10	19907283	19907746	Peak_5103	167	.
chr10	19933850	19934448	Peak_5106	102	.
chr10	19991976	19992171	Peak_5108	111	.
chr10	20311939	20312988	Peak_5122	181	.
chr10	20347676	20347849	Peak_5123	80	.
chr10	20952465	20952739	Peak_5136	108	.
chr10	21077094	21077361	Peak_5142	100	.
chr10	21295956	21296138	Peak_5154	104	.
chr10	21994389	21994787	Peak_5163	139	.
chr10	22058512	22058994	Peak_5167	249	.
chr10	22142223	22142517	Peak_5169	295	.
chr10	22148501	22149048	Peak_5170	91	.
chr10	22306519	22306714	Peak_5180	84	.
chr10	22731271	22731787	Peak_5194	137	.
chr10	23486082	23486205	Peak_5204	47	.
chr10	23787051	23787486	Peak_5208	156	.
chr10	24149059	24149598	Peak_5223	197	.
chr10	24711597	24711844	Peak_5249	79	.
chr10	24823725	24824214	Peak_5255	128	.
chr10	24869716	24870153	Peak_5258	334	.
chr10	25118838	25119430	Peak_5264	174	.
chr10	25331740	25332021	Peak_5279	96	.
chr10	25359744	25359986	Peak_5281	82	.
chr10	25621440	25621640	Peak_5293	78	.
chr10	26772297	26772582	Peak_5316	158	.
chr10	26799446	26800025	Peak_5319	202	.
chr10	28074677	28074950	Peak_5333	128	.
chr10	28594007	28594209	Peak_5346	112	.
chr10	29313088	29313534	Peak_5361	149	.
chr10	29361425	29362289	Peak_5363	206	.
chr10	30200180	30200777	Peak_5374	323	.
chr10	30600760	30600979	Peak_5382	94	.
chr10	30618033	30618685	Peak_5383	392	.
chr10	30655689	30655959	Peak_5384	113	.
chr10	30719021	30719223	Peak_5387	235	.
chr10	30802739	30802804	Peak_5393	111	.
chr10	30803012	30803785	Peak_5393a	111	.
chr10	30842580	30843174	Peak_5396	296	.
chr10	31313058	31313752	Peak_5400	192	.
chr10	31445850	31446111	Peak_5405	158	.
chr10	31609340	31609540	Peak_5411	41	.
chr10	33950716	33951449	Peak_5428	221	.
chr10	34019400	34020015	Peak_5430	319	.
chr10	34034072	34034158	Peak_5432	159	.
chr10	34282016	34282351	Peak_5451	162	.
chr10	34297376	34297588	Peak_5452	147	.
chr10	34418222	34418776	Peak_5458	232	.
chr10	36974176	36975080	Peak_5479	175	.
chr10	37136988	37137335	Peak_5483	104	.
chr10	37232152	37232390	Peak_5488	107	.
chr10	37321334	37321461	Peak_5493	165	.
chr10	39133864	39134304	Peak_5519	86	.
chr10	39280442	39280642	Peak_5523	114	.
chr10	39369524	39370183	Peak_5526	194	.
chr10	39613073	39613274	Peak_5540	157	.
chr10	39731811	39731954	Peak_5543	87	.
chr10	39732760	39733177	Peak_5543a	87	.
chr10	39899148	39899180	Peak_5547	143	.
chr10	40212454	40212746	Peak_5562	136	.
chr10	40258548	40258970	Peak_5564	129	.
chr10	40302167	40302446	Peak_5567	124	.
chr10	40348679	40349501	Peak_5569	205	.
chr10	40451900	40452082	Peak_5571	88	.
chr10	40883000	40883564	Peak_5583	107	.
chr10	41450205	41450524	Peak_5592	107	.
chr10	41490329	41490478	Peak_5596	155	.
chr10	41518995	41519583	Peak_5598	77	.
chr10	41809592	41810575	Peak_5609	126	.
chr10	41887231	41887720	Peak_5611	122	.
chr10	42277622	42278224	Peak_5626	162	.
chr10	42478308	42478745	Peak_5629	178	.
chr10	42501806	42502365	Peak_5630	179	.
chr10	42678735	42679255	Peak_5634	100	.
chr10	42761431	42761771	Peak_5637	50	.
chr10	42860119	42860313	Peak_5638	69	.
chr10	43221214	43221647	Peak_5649	201	.
chr10	43259284	43259478	Peak_5650	35	.
chr10	43479809	43480116	Peak_5654	150	.
chr10	43540780	43541143	Peak_5655	183	.
chr10	43740470	43740518	Peak_5663	46	.
chr10	43901670	43901886	Peak_5672	70	.
chr10	44268186	44268613	Peak_5685	253	.
chr10	44380588	44380916	Peak_5688	94	.
chr10	44458564	44458896	Peak_5694	174	.
chr10	44529374	44529662	Peak_5696	118	.
chr10	45066871	45067383	Peak_5715	143	.
chr10	45577723	45578132	Peak_5728	172	.
chr10	45821199	45821604	Peak_5735	117	.
chr10	50592327	50593240	Peak_5763	401	.
chr10	51422637	51422805	Peak_5780	113	.
chr10	51453750	51454267	Peak_5783	168	.
chr10	51553434	51553648	Peak_5789	148	.
chr10	52381857	52382489	Peak_5808	231	.
chr10	52417120	52417837	Peak_5809	151	.
chr10	53379229	53379971	Peak_5822	155	.
chr10	53596616	53597098	Peak_5838	178	.
chr10	53629319	53629524	Peak_5842	306	.
chr10	53629794	53630266	Peak_5842a	306	.
chr10	54040361	54041058	Peak_5865	166	.
chr10	54075548	54075899	Peak_5867	129	.
chr10	54117802	54118153	Peak_5868	290	.
chr10	56106666	56107083	Peak_5889	168	.
chr10	56115010	56115434	Peak_5890	185	.
chr10	56228637	56229098	Peak_5892	271	.
chr10	56486565	56486841	Peak_5902	172	.
chr10	56879747	56879938	Peak_5911	158	.
chr10	57486032	57486732	Peak_5921	231	.
chr10	57532143	57532684	Peak_5922	185	.
chr10	57631993	57632193	Peak_5928	195	.
chr10	57727764	57727997	Peak_5933	173	.
chr10	57794669	57795159	Peak_5938	104	.
chr10	58239405	58239723	Peak_5949	78	.
chr10	58255312	58255565	Peak_5950	189	.
chr10	58322975	58323830	Peak_5951	199	.
chr10	58393025	58393322	Peak_5961	154	.
chr10	58446360	58447167	Peak_5962	173	.
chr10	58497731	58498313	Peak_5963	220	.
chr10	59221550	59222051	Peak_5980	130	.
chr10	59323084	59323648	Peak_5986	184	.
chr10	59616650	59616927	Peak_5995	95	.
chr10	59702384	59702735	Peak_5998	186	.
chr10	59879469	59879962	Peak_6001	87	.
chr10	59899663	59899900	Peak_6003	181	.
chr10	59951811	59952135	Peak_6011	125	.
chr10	60002905	60003288	Peak_6015	97	.
chr10	60752709	60752948	Peak_6048	99	.
chr10	61147559	61147991	Peak_6059	103	.
chr10	61373987	61374189	Peak_6071	48	.
chr10	61452756	61452977	Peak_6074	105	.
chr10	61475581	61476050	Peak_6076	153	.
chr10	61680041	61680389	Peak_6083	161	.
chr10	61695352	61695667	Peak_6084	160	.
chr10	62340066	62340702	Peak_6098	147	.
chr10	62486910	62487065	Peak_6101	64	.
chr10	62543468	62543902	Peak_6107	212	.
chr10	62578304	62578634	Peak_6111	172	.
chr10	62602264	62602433	Peak_6113	75	.
chr10	62651125	62651582	Peak_6115	220	.
chr10	62792187	62792587	Peak_6118	176	.
chr10	62920449	62920685	Peak_6121	90	.
chr10	63023850	63024253	Peak_6126	108	.
chr10	63243716	63244251	Peak_6132	126	.
chr10	63382711	63382968	Peak_6136	153	.
chr10	63429510	63430277	Peak_6139	166	.
chr10	66864436	66864839	Peak_6173	203	.
chr10	67096436	67096634	Peak_6190	75	.
chr10	67185538	67185831	Peak_6194	141	.
chr10	67284989	67284991	Peak_6200	80	.
chr10	67285266	67285466	Peak_6200a	80	.
chr10	67537295	67537877	Peak_6210	168	.
chr10	67979461	67979788	Peak_6234	125	.
chr10	68276827	68277079	Peak_6251	43	.
chr10	68283132	68283388	Peak_6254	104	.
chr10	68541710	68542012	Peak_6263	128	.
chr10	69212872	69213415	Peak_6280	155	.
chr10	69352631	69353074	Peak_6288	118	.
chr10	71237875	71238290	Peak_6331	195	.
chr10	71285146	71285505	Peak_6334	119	.
chr10	71344743	71345093	Peak_6342	79	.
chr10	71347465	71347940	Peak_6343	73	.
chr10	72654586	72654965	Peak_6358	246	.
chr10	74966890	74967365	Peak_6388	187	.
chr10	75137244	75137569	Peak_6404	240	.
chr10	75211929	75212422	Peak_6410	201	.
chr10	75326504	75326922	Peak_6417	163	.
chr10	75429513	75429738	Peak_6422	105	.
chr10	75517244	75517557	Peak_6426	125	.
chr10	75764160	75764498	Peak_6435	188	.
chr10	75859936	75860338	Peak_6443	114	.
chr10	75893132	75893527	Peak_6445	326	.
chr10	75921453	75921675	Peak_6446	51	.
chr10	76032416	76032902	Peak_6450	129	.
chr10	76237833	76238124	Peak_6453	131	.
chr10	76345283	76345529	Peak_6458	101	.
chr10	76442252	76443100	Peak_6461	227	.
chr10	76468876	76469045	Peak_6462	96	.
chr10	76531377	76531751	Peak_6464	191	.
chr10	76961779	76962283	Peak_6474	266	.
chr10	77033075	77033517	Peak_6476	144	.
chr10	77259003	77259352	Peak_6486	147	.
chr10	77418162	77418476	Peak_6490	79	.
chr10	77581505	77582080	Peak_6502	165	.
chr10	77864426	77864722	Peak_6509	187	.
chr10	77978340	77978770	Peak_6517	142	.
chr10	78009230	78009971	Peak_6519	204	.
chr10	78087200	78087407	Peak_6526	113	.
chr10	78169558	78170085	Peak_6533	229	.
chr10	78297867	78298475	Peak_6541	244	.
chr10	78412872	78413163	Peak_6550	110	.
chr10	78425665	78425845	Peak_6551	61	.
chr10	78464840	78465213	Peak_6553	133	.
chr10	78481915	78482373	Peak_6556	157	.
chr10	78574280	78575080	Peak_6559	224	.
chr10	79097428	79097823	Peak_6573	231	.
chr10	79669006	79669215	Peak_6588	136	.
chr10	79681573	79682089	Peak_6589	188	.
chr10	79704220	79704497	Peak_6592	138	.
chr10	79746538	79746738	Peak_6595	104	.
chr10	79767002	79767241	Peak_6596	117	.
chr10	79780151	79780774	Peak_6597	137	.
chr10	79854153	79854628	Peak_6602	267	.
chr10	79908418	79908772	Peak_6607	118	.
chr10	79936967	79937332	Peak_6610	116	.
chr10	79959925	79960242	Peak_6612	195	.
chr10	79984931	79985155	Peak_6613	107	.
chr10	80016607	80016751	Peak_6618	83	.
chr10	80053348	80053686	Peak_6623	109	.
chr10	80115374	80115842	Peak_6629	310	.
chr10	80142194	80142433	Peak_6631	70	.
chr10	80149480	80149680	Peak_6634	78	.
chr10	80159703	80160139	Peak_6635	99	.
chr10	80167613	80168046	Peak_6637	121	.
chr10	80226306	80226712	Peak_6640	174	.
chr10	80261686	80261938	Peak_6642	103	.
chr10	80292338	80292500	Peak_6644	54	.
chr10	80329726	80330009	Peak_6649	152	.
chr10	80399464	80399889	Peak_6655	246	.
chr10	80433997	80434207	Peak_6657	137	.
chr10	80590314	80590668	Peak_6666	173	.
chr10	80602797	80603383	Peak_6667	125	.
chr10	80622158	80622733	Peak_6669	177	.
chr10	80676392	80676776	Peak_6672	146	.
chr10	80678218	80678504	Peak_6673	141	.
chr10	80695249	80695418	Peak_6675	151	.
chr10	80701846	80702672	Peak_6677	251	.
chr10	80742257	80742587	Peak_6678	233	.
chr10	80754973	80755221	Peak_6681	109	.
chr10	80826225	80826685	Peak_6687	253	.
chr10	80900704	80900965	Peak_6692	179	.
chr10	80929871	80930014	Peak_6694	126	.
chr10	81014914	81015151	Peak_6699	145	.
chr10	81037112	81037445	Peak_6700	220	.
chr10	81069939	81070178	Peak_6702	191	.
chr10	81137369	81137583	Peak_6706	81	.
chr10	81167722	81168006	Peak_6708	148	.
chr10	81266618	81266963	Peak_6718	124	.
chr10	81292600	81292910	Peak_6720	160	.
chr10	81320425	81321205	Peak_6723	276	.
chr10	81350345	81350696	Peak_6728	190	.
chr10	81378465	81378844	Peak_6731	129	.
chr10	81496318	81496645	Peak_6741	209	.
chr10	81545046	81545560	Peak_6747	181	.
chr10	81600919	81601051	Peak_6755	135	.
chr10	81605990	81606306	Peak_6757	161	.
chr10	81627551	81627754	Peak_6758	103	.
chr10	81633457	81633839	Peak_6759	247	.
chr10	81643542	81643954	Peak_6760	198	.
chr10	81648870	81649159	Peak_6761	136	.
chr10	81704584	81705221	Peak_6762	361	.
chr10	81863674	81864395	Peak_6766	361	.
chr10	81996805	81997447	Peak_6770	331	.
chr10	82047914	82048537	Peak_6772	250	.
chr10	82127820	82128418	Peak_6774	287	.
chr10	82178521	82178819	Peak_6776	104	.
chr10	82241233	82241475	Peak_6777	144	.
chr10	82354118	82354736	Peak_6778	219	.
chr10	82622880	82623210	Peak_6781	89	.
chr10	82629422	82629983	Peak_6782	154	.
chr10	82697426	82697661	Peak_6785	192	.
chr10	82763855	82764244	Peak_6788	225	.
chr10	82858981	82859388	Peak_6794	101	.
chr10	82860434	82860634	Peak_6795	55	.
chr10	83360029	83360275	Peak_6823	141	.
chr10	83543811	83544307	Peak_6828	166	.
chr10	84562734	84562946	Peak_6856	198	.
chr10	84576179	84576972	Peak_6857	116	.
chr10	84622215	84622606	Peak_6858	156	.
chr10	84917083	84917636	Peak_6869	352	.
chr10	85025903	85026125	Peak_6873	184	.
chr10	85102267	85102600	Peak_6876	83	.
chr10	85127873	85128316	Peak_6877	274	.
chr10	85128545	85128722	Peak_6877a	274	.
chr10	85184986	85185610	Peak_6880	176	.
chr10	85386704	85386906	Peak_6883	104	.
chr10	85871778	85871978	Peak_6897	68	.
chr10	85916924	85917263	Peak_6898	190	.
chr10	86021676	86022261	Peak_6904	166	.
chr10	86498745	86499068	Peak_6924	219	.
chr10	86636902	86637412	Peak_6926	256	.
chr10	86705358	86706209	Peak_6928	258	.
chr10	86727549	86728039	Peak_6929	281	.
chr10	86778418	86779076	Peak_6932	211	.
chr10	88146789	88147164	Peak_6964	147	.
chr10	88201013	88201521	Peak_6965	236	.
chr10	88379058	88379355	Peak_6974	124	.
chr10	88730804	88731433	Peak_6999	107	.
chr10	88826514	88826919	Peak_7000	159	.
chr10	89443554	89444108	Peak_7014	158	.
chr10	89453258	89453458	Peak_7015	48	.
chr10	89685850	89686428	Peak_7023	116	.
chr10	89731986	89732477	Peak_7028	173	.
chr10	89744921	89745094	Peak_7030	87	.
chr10	91082592	91083278	Peak_7059	229	.
chr10	91123639	91124245	Peak_7061	242	.
chr10	91171249	91171875	Peak_7067	125	.
chr10	91181392	91181778	Peak_7068	173	.
chr10	91270356	91270647	Peak_7073	96	.
chr10	92722086	92722612	Peak_7077	221	.
chr10	93070622	93070859	Peak_7081	148	.
chr10	93081575	93081784	Peak_7082	76	.
chr10	93124298	93124558	Peak_7083	211	.
chr10	93160589	93160917	Peak_7085	72	.
chr10	93453111	93453532	Peak_7107	219	.
chr10	93539803	93540101	Peak_7110	134	.
chr10	93589652	93589799	Peak_7113	54	.
chr10	93889767	93889940	Peak_7123	81	.
chr10	94035336	94036208	Peak_7125	178	.
chr10	94147878	94147992	Peak_7129	72	.
chr10	94198858	94199403	Peak_7130	229	.
chr10	94378424	94378644	Peak_7135	131	.
chr10	94514781	94514985	Peak_7139	107	.
chr10	94515196	94515396	Peak_7139a	107	.
chr10	94545549	94545787	Peak_7143	129	.
chr10	94592371	94592578	Peak_7146	74	.
chr10	94688246	94688840	Peak_7151	137	.
chr10	95323961	95324239	Peak_7193	113	.
chr10	95501618	95502060	Peak_7202	150	.
chr10	95514657	95515300	Peak_7204	167	.
chr10	95564078	95564345	Peak_7206	57	.
chr10	95677715	95678066	Peak_7208	179	.
chr10	95940318	95941200	Peak_7217	266	.
chr10	96077524	96077945	Peak_7223	607	.
chr10	96370979	96371296	Peak_7240	248	.
chr10	96374364	96374904	Peak_7241	161	.
chr10	96616561	96617343	Peak_7251	270	.
chr10	97313465	97313973	Peak_7261	162	.
chr10	97755786	97756053	Peak_7269	25	.
chr10	98684180	98684447	Peak_7278	157	.
chr10	98744243	98744478	Peak_7282	169	.
chr10	98913888	98915199	Peak_7293	171	.
chr10	99106720	99106924	Peak_7302	120	.
chr10	99107975	99108285	Peak_7303	217	.
chr10	99127774	99127935	Peak_7304	97	.
chr10	99261591	99262103	Peak_7319	115	.
chr10	99262924	99263376	Peak_7320	231	.
chr10	99268869	99269053	Peak_7321	96	.
chr10	99459930	99460280	Peak_7328	127	.
chr10	99592259	99592377	Peak_7333	112	.
chr10	100487206	100487827	Peak_7354	269	.
chr10	100589017	100589422	Peak_7358	238	.
chr10	102435291	102435464	Peak_7379	116	.
chr10	103369002	103369406	Peak_7402	114	.
chr10	103443186	103443367	Peak_7404	128	.
chr10	105186682	105186937	Peak_7432	224	.
chr10	105574364	105574772	Peak_7441	158	.
chr10	105575297	105575612	Peak_7441a	158	.
chr10	105840982	105841572	Peak_7448	324	.
chr10	107932531	107932731	Peak_7475	108	.
chr10	108161640	108162321	Peak_7486	215	.
chr10	108191457	108191829	Peak_7490	163	.
chr10	108446258	108446626	Peak_7496	99	.
chr10	109664961	109665178	Peak_7502	147	.
chr10	110455835	110456200	Peak_7519	184	.
chr10	110733457	110733645	Peak_7523	126	.
chr10	110745017	110745632	Peak_7524	233	.
chr10	110919959	110920403	Peak_7531	165	.
chr10	111009660	111010386	Peak_7539	142	.
chr10	111031704	111031896	Peak_7540	154	.
chr10	111164298	111164877	Peak_7551	175	.
chr10	111298382	111298965	Peak_7557	269	.
chr10	111472982	111473409	Peak_7569	209	.
chr10	111506366	111506719	Peak_7570	200	.
chr10	111539992	111540276	Peak_7572	171	.
chr10	111972495	111972991	Peak_7587	296	.
chr10	111997139	111997339	Peak_7589	82	.
chr10	112160230	112160484	Peak_7598	277	.
chr10	112928473	112929173	Peak_7614	220	.
chr10	115251304	115251659	Peak_7630	102	.
chr10	115362381	115362678	Peak_7641	152	.
chr10	115384388	115385127	Peak_7642	277	.
chr10	116581524	116581832	Peak_7687	79	.
chr10	116950401	116950692	Peak_7699	81	.
chr10	117063229	117063945	Peak_7703	171	.
chr10	117148389	117148671	Peak_7709	135	.
chr10	117224035	117224660	Peak_7713	164	.
chr10	117376698	117377065	Peak_7721	105	.
chr10	117710671	117710949	Peak_7736	159	.
chr10	117731311	117731518	Peak_7737	112	.
chr10	117746277	117746487	Peak_7738	120	.
chr10	117792511	117793005	Peak_7740	169	.
chr10	117846054	117846467	Peak_7744	114	.
chr10	117860978	117861253	Peak_7746	132	.
chr10	118103143	118103597	Peak_7759	342	.
chr10	118141505	118142010	Peak_7761	296	.
chr10	118869766	118869977	Peak_7794	81	.
chr10	119239938	119240707	Peak_7806	314	.
chr10	120112657	120113332	Peak_7817	250	.
chr10	120882361	120882586	Peak_7859	94	.
chr10	120895782	120896054	Peak_7860	162	.
chr10	120979276	120979640	Peak_7864	159	.
chr10	121033483	121033640	Peak_7865	101	.
chr10	121033866	121034060	Peak_7865a	101	.
chr10	121476203	121476269	Peak_7889	74	.
chr10	121626119	121626729	Peak_7901	272	.
chr10	121739563	121740042	Peak_7907	140	.
chr10	121796086	121796373	Peak_7911	165	.
chr10	122096781	122097683	Peak_7928	332	.
chr10	122678951	122679153	Peak_7952	107	.
chr10	122794426	122794874	Peak_7959	202	.
chr10	122886162	122886467	Peak_7964	132	.
chr10	122986331	122986529	Peak_7972	55	.
chr10	123076275	123076597	Peak_7974	173	.
chr10	123196478	123197215	Peak_7980	87	.
chr10	126901274	126901495	Peak_8047	91	.
chr10	126978429	126978673	Peak_8052	102	.
chr10	127063225	127063731	Peak_8059	153	.
chr10	127121041	127121418	Peak_8066	193	.
chr10	127165098	127165249	Peak_8070	80	.
chr10	127211511	127211744	Peak_8075	101	.
chr10	127266185	127266499	Peak_8078	191	.
chr10	127290548	127291081	Peak_8080	106	.
chr10	127311587	127311921	Peak_8081	99	.
chr10	127380267	127380692	Peak_8087	92	.
chr10	127674828	127675035	Peak_8111	107	.
chr10	127676850	127677158	Peak_8112	172	.
chr10	128035359	128035728	Peak_8120	174	.
chr10	128058771	128059090	Peak_8122	145	.
chr10	128082976	128083421	Peak_8124	342	.
chr10	128270381	128270716	Peak_8136	211	.
chr10	128303223	128303792	Peak_8137	133	.
chr10	128337595	128338094	Peak_8139	96	.
chr10	128344877	128345205	Peak_8140	103	.
chr10	128368428	128369301	Peak_8141	202	.
chr10	128376870	128377108	Peak_8142	107	.
chr10	128409718	128410068	Peak_8143	241	.
chr10	128411448	128411703	Peak_8144	120	.
chr10	128459174	128459263	Peak_8146	55	.
chr10	128498650	128498915	Peak_8149	211	.
chr10	128525928	128526232	Peak_8151	134	.
chr10	128547632	128547965	Peak_8153	156	.
chr10	128549075	128549349	Peak_8154	170	.
chr10	128565902	128566460	Peak_8155	233	.
chr10	128626755	128626976	Peak_8158	156	.
chr10	128673920	128674119	Peak_8160	57	.
chr10	128695814	128696687	Peak_8161	374	.
chr10	128748384	128748605	Peak_8166	73	.
chr10	128805070	128805726	Peak_8170	176	.
chr10	128821501	128821994	Peak_8171	360	.
chr10	128923057	128923661	Peak_8176	159	.
chr10	130280126	130280406	Peak_8199	149	.
chr10	130322655	130322852	Peak_8205	211	.
chr10	130541900	130542507	Peak_8213	404	.
chr10	130594381	130595048	Peak_8214	281	.
chr11	3100391	3100595	Peak_8215	179	.
chr11	3101005	3101678	Peak_8216	98	.
chr11	3101986	3102553	Peak_8216a	98	.
chr11	3102809	3103042	Peak_8216b	98	.
chr11	3103732	3104136	Peak_8217	138	.
chr11	3123803	3124227	Peak_8221	271	.
chr11	3127447	3127652	Peak_8223	43	.
chr11	3159523	3159981	Peak_8228	71	.
chr11	3168721	3168994	Peak_8230	82	.
chr11	3182208	3182759	Peak_8235	36	.
chr11	3202219	3202462	Peak_8238	72	.
chr11	3266332	3266643	Peak_8239	196	.
chr11	3332332	3332476	Peak_8245	106	.
chr11	3335946	3336088	Peak_8246	156	.
chr11	3409003	3409343	Peak_8252	130	.
chr11	3452173	3452558	Peak_8253	133	.
chr11	3535413	3535618	Peak_8257	89	.
chr11	3539207	3539506	Peak_8258	143	.
chr11	3648892	3649368	Peak_8261	223	.
chr11	3895105	3895165	Peak_8265	131	.
chr11	4096562	4096898	Peak_8273	130	.
chr11	4135435	4135446	Peak_8275	50	.
chr11	4160184	4160667	Peak_8276	153	.
chr11	4186534	4186885	Peak_8277	157	.
chr11	4637737	4637941	Peak_8294	90	.
chr11	4704301	4704753	Peak_8295	98	.
chr11	4849379	4849805	Peak_8296	147	.
chr11	5099053	5099460	Peak_8304	102	.
chr11	5444923	5445134	Peak_8314	69	.
chr11	5542084	5542464	Peak_8319	138	.
chr11	5761967	5762482	Peak_8325	143	.
chr11	5788379	5788651	Peak_8326	109	.
chr11	5837381	5838195	Peak_8329	144	.
chr11	5878163	5878531	Peak_8330	155	.
chr11	5949677	5949923	Peak_8332	59	.
chr11	5955618	5955834	Peak_8333	69	.
chr11	6267749	6267872	Peak_8341	104	.
chr11	6274835	6275051	Peak_8342	140	.
chr11	6291469	6292143	Peak_8343	161	.
chr11	6415647	6416106	Peak_8351	73	.
chr11	6444069	6444823	Peak_8353	263	.
chr11	6528502	6528917	Peak_8361	151	.
chr11	6546516	6546852	Peak_8362	82	.
chr11	6626092	6626292	Peak_8369	83	.
chr11	6695343	6695578	Peak_8373	121	.
chr11	8557159	8557335	Peak_8398	106	.
chr11	8628822	8629221	Peak_8404	142	.
chr11	8664083	8664148	Peak_8407	36	.
chr11	9010693	9011331	Peak_8420	223	.
chr11	9048430	9048903	Peak_8421	230	.
chr11	9113204	9113471	Peak_8424	93	.
chr11	9118331	9118672	Peak_8425	97	.
chr11	9316699	9316792	Peak_8429	120	.
chr11	10276274	10276541	Peak_8443	166	.
chr11	11461629	11462336	Peak_8460	205	.
chr11	11564256	11564587	Peak_8467	136	.
chr11	11657181	11657406	Peak_8470	91	.
chr11	11686068	11686375	Peak_8474	78	.
chr11	11763484	11763704	Peak_8483	102	.
chr11	11788590	11788987	Peak_8488	216	.
chr11	11808676	11809374	Peak_8489	231	.
chr11	12374968	12375292	Peak_8507	166	.
chr11	16507948	16508544	Peak_8528	166	.
chr11	16951039	16951645	Peak_8542	279	.
chr11	17008580	17008826	Peak_8550	110	.
chr11	17051612	17051951	Peak_8553	163	.
chr11	17158853	17159513	Peak_8555	209	.
chr11	17211420	17212130	Peak_8559	215	.
chr11	17257475	17257683	Peak_8561	141	.
chr11	17953345	17954046	Peak_8569	242	.
chr11	18924971	18925172	Peak_8583	148	.
chr11	19018851	19019090	Peak_8590	102	.
chr11	19920026	19920351	Peak_8613	101	.
chr11	19924294	19924494	Peak_8614	89	.
chr11	19925316	19925676	Peak_8615	57	.
chr11	19972431	19972738	Peak_8620	170	.
chr11	20112307	20113439	Peak_8627	232	.
chr11	20200826	20201492	Peak_8630	267	.
chr11	20231210	20231421	Peak_8632	188	.
chr11	20249014	20249666	Peak_8633	200	.
chr11	20332561	20333431	Peak_8635	230	.
chr11	20542650	20543329	Peak_8645	409	.
chr11	20631658	20632611	Peak_8649	109	.
chr11	20741466	20741901	Peak_8656	111	.
chr11	21090966	21091453	Peak_8667	194	.
chr11	21370477	21370658	Peak_8673	106	.
chr11	21371189	21371461	Peak_8673a	106	.
chr11	21571701	21572421	Peak_8684	451	.
chr11	22286926	22287477	Peak_8694	336	.
chr11	22512307	22512806	Peak_8697	200	.
chr11	22617599	22617840	Peak_8699	112	.
chr11	22693041	22693285	Peak_8706	132	.
chr11	22859751	22860335	Peak_8718	129	.
chr11	22971884	22972080	Peak_8725	100	.
chr11	22981972	22982459	Peak_8727	225	.
chr11	22990417	22990894	Peak_8728	174	.
chr11	23007652	23007999	Peak_8729	159	.
chr11	23008376	23008450	Peak_8729a	159	.
chr11	23067681	23068014	Peak_8732	191	.
chr11	23255413	23256069	Peak_8739	265	.
chr11	23257377	23257583	Peak_8740	148	.
chr11	23305977	23306578	Peak_8742	241	.
chr11	23497868	23498426	Peak_8744	139	.
chr11	23633507	23633884	Peak_8747	253	.
chr11	23665799	23666474	Peak_8748	136	.
chr11	23770657	23770840	Peak_8752	94	.
chr11	23771089	23771480	Peak_8752a	94	.
chr11	23894874	23895399	Peak_8759	167	.
chr11	24076337	24076507	Peak_8768	97	.
chr11	24200460	24200632	Peak_8780	141	.
chr11	24226777	24227167	Peak_8782	112	.
chr11	26209922	26210374	Peak_8819	159	.
chr11	26387099	26387629	Peak_8820	268	.
chr11	26586241	26586617	Peak_8824	86	.
chr11	26593168	26594078	Peak_8825	316	.
chr11	26640325	26640828	Peak_8828	448	.
chr11	28365395	28365855	Peak_8844	283	.
chr11	28583961	28584374	Peak_8848	86	.
chr11	29130543	29131082	Peak_8851	201	.
chr11	29172367	29173079	Peak_8853	181	.
chr11	29173428	29173629	Peak_8853a	181	.
chr11	29246984	29247651	Peak_8855	346	.
chr11	29373281	29374227	Peak_8857	186	.
chr11	29514871	29515395	Peak_8860	180	.
chr11	29547727	29548480	Peak_8862	178	.
chr11	29647975	29648112	Peak_8867	97	.
chr11	29692615	29693202	Peak_8868	329	.
chr11	30025991	30026355	Peak_8881	424	.
chr11	30183029	30183189	Peak_8887	115	.
chr11	30197937	30198723	Peak_8889	226	.
chr11	30471792	30472062	Peak_8896	151	.
chr11	30649059	30649532	Peak_8898	251	.
chr11	30771396	30771807	Peak_8901	116	.
chr11	30954265	30954621	Peak_8904	146	.
chr11	30986094	30986750	Peak_8905	235	.
chr11	31386685	31386772	Peak_8915	82	.
chr11	31671562	31672117	Peak_8920	182	.
chr11	31726011	31726143	Peak_8921	113	.
chr11	31870357	31870988	Peak_8932	349	.
chr11	32020397	32020715	Peak_8937	223	.
chr11	32205113	32205522	Peak_8945	202	.
chr11	32267448	32267843	Peak_8953	79	.
chr11	32454718	32455483	Peak_8966	127	.
chr11	32565189	32565488	Peak_8973	135	.
chr11	32642295	32642844	Peak_8979	184	.
chr11	33163035	33163343	Peak_8992	208	.
chr11	34064131	34064405	Peak_9015	140	.
chr11	34681806	34682234	Peak_9025	102	.
chr11	34783551	34783988	Peak_9028	116	.
chr11	34783124	34783298	Peak_9028a	116	.
chr11	34833629	34833830	Peak_9029	87	.
chr11	35769230	35769919	Peak_9046	306	.
chr11	35834355	35834728	Peak_9049	150	.
chr11	40692365	40692856	Peak_9077	223	.
chr11	40733363	40734084	Peak_9081	287	.
chr11	40754727	40755549	Peak_9082	283	.
chr11	43385136	43385656	Peak_9101	198	.
chr11	43411516	43411771	Peak_9103	174	.
chr11	43426134	43426348	Peak_9105	132	.
chr11	43528545	43528784	Peak_9112	69	.
chr11	43632681	43632831	Peak_9119	116	.
chr11	43681584	43682145	Peak_9123	338	.
chr11	43747737	43748191	Peak_9127	197	.
chr11	43766932	43767352	Peak_9128	185	.
chr11	43836191	43836605	Peak_9131	102	.
chr11	44470379	44470865	Peak_9146	103	.
chr11	45851799	45852081	Peak_9182	87	.
chr11	45926659	45927072	Peak_9186	178	.
chr11	45944704	45945168	Peak_9187	164	.
chr11	45955135	45955631	Peak_9188	277	.
chr11	46436807	46437215	Peak_9213	169	.
chr11	46666163	46666347	Peak_9224	61	.
chr11	48799951	48800440	Peak_9242	139	.
chr11	48817006	48817583	Peak_9244	211	.
chr11	48838278	48838634	Peak_9248	67	.
chr11	49203307	49203797	Peak_9273	75	.
chr11	49243700	49244360	Peak_9274	176	.
chr11	49712699	49712930	Peak_9286	151	.
chr11	49846448	49847078	Peak_9293	148	.
chr11	50130787	50131027	Peak_9298	106	.
chr11	50174634	50174898	Peak_9299	173	.
chr11	50210153	50210696	Peak_9301	87	.
chr11	50292297	50292687	Peak_9310	221	.
chr11	50325535	50326048	Peak_9311	199	.
chr11	50377412	50378029	Peak_9314	81	.
chr11	50565774	50566086	Peak_9317	141	.
chr11	51262774	51263258	Peak_9337	186	.
chr11	51539726	51539935	Peak_9340	133	.
chr11	51584642	51584897	Peak_9343	119	.
chr11	51606829	51607089	Peak_9345	80	.
chr11	51619499	51619750	Peak_9347	55	.
chr11	51644370	51644527	Peak_9351	58	.
chr11	51688535	51689189	Peak_9354	157	.
chr11	51756404	51756654	Peak_9355	81	.
chr11	52000662	52000942	Peak_9373	55	.
chr11	52004182	52004409	Peak_9374	88	.
chr11	52098436	52098870	Peak_9379	102	.
chr11	52361049	52361167	Peak_9389	57	.
chr11	53300378	53300790	Peak_9396	149	.
chr11	53350601	53350911	Peak_9399	110	.
chr11	53430723	53431258	Peak_9400	202	.
chr11	53567284	53567463	Peak_9409	27	.
chr11	53763588	53764092	Peak_9414	135	.
chr11	53769805	53770223	Peak_9415	75	.
chr11	53794934	53795432	Peak_9417	128	.
chr11	53891700	53892102	Peak_9422	190	.
chr11	54113036	54113164	Peak_9428	85	.
chr11	54140196	54140393	Peak_9431	123	.
chr11	54437912	54437974	Peak_9436	62	.
chr11	54522531	54523216	Peak_9437	128	.
chr11	54787231	54787362	Peak_9441	95	.
chr11	54787580	54787864	Peak_9441a	95	.
chr11	54860470	54860914	Peak_9445	162	.
chr11	54955824	54956259	Peak_9448	176	.
chr11	55023048	55023394	Peak_9453	178	.
chr11	55097694	55098158	Peak_9456	145	.
chr11	55204261	55204515	Peak_9464	47	.
chr11	55461104	55461452	Peak_9468	154	.
chr11	55469149	55469851	Peak_9469	381	.
chr11	56329175	56329258	Peak_9484	18	.
chr11	57801236	57801611	Peak_9499	97	.
chr11	57962629	57962786	Peak_9508	78	.
chr11	58103809	58104399	Peak_9513	77	.
chr11	58214883	58215071	Peak_9520	70	.
chr11	58301849	58302270	Peak_9524	101	.
chr11	58323084	58323586	Peak_9526	182	.
chr11	58330279	58330728	Peak_9527	105	.
chr11	58846964	58847233	Peak_9535	87	.
chr11	58903912	58904360	Peak_9537	127	.
chr11	58938863	58939063	Peak_9541	53	.
chr11	58954508	58955098	Peak_9543	73	.
chr11	58960058	58960421	Peak_9544	63	.
chr11	59163331	59163832	Peak_9550	108	.
chr11	59191676	59192072	Peak_9552	112	.
chr11	59227955	59228460	Peak_9557	87	.
chr11	59810188	59810240	Peak_9576	42	.
chr11	59839330	59839352	Peak_9577	68	.
chr11	59839707	59839929	Peak_9577a	68	.
chr11	60046159	60046619	Peak_9584	115	.
chr11	60115348	60115541	Peak_9587	51	.
chr11	60222857	60223133	Peak_9595	124	.
chr11	60352829	60353346	Peak_9598	362	.
chr11	60417010	60417384	Peak_9599	126	.
chr11	60537552	60537731	Peak_9601	77	.
chr11	60537947	60538050	Peak_9601a	77	.
chr11	60728316	60728567	Peak_9604	74	.
chr11	60777247	60777602	Peak_9606	102	.
chr11	60830617	60831010	Peak_9609	71	.
chr11	60878677	60879211	Peak_9610	226	.
chr11	60935382	60935604	Peak_9614	107	.
chr11	61174965	61175546	Peak_9621	268	.
chr11	61266807	61267458	Peak_9622	166	.
chr11	61494149	61494580	Peak_9624	102	.
chr11	61504967	61505055	Peak_9625	46	.
chr11	61761760	61762245	Peak_9634	90	.
chr11	61854249	61854701	Peak_9635	61	.
chr11	61854912	61855137	Peak_9636	59	.
chr11	61930123	61930468	Peak_9638	93	.
chr11	62457329	62457521	Peak_9647	69	.
chr11	62466711	62466757	Peak_9649	159	.
chr11	62551047	62551836	Peak_9652	88	.
chr11	62602656	62603164	Peak_9657	193	.
chr11	62879287	62879747	Peak_9676	148	.
chr11	63922252	63922612	Peak_9692	181	.
chr11	64079331	64079767	Peak_9702	165	.
chr11	64600480	64600732	Peak_9710	118	.
chr11	64978777	64979200	Peak_9722	262	.
chr11	65787873	65788505	Peak_9727	197	.
chr11	65806985	65807445	Peak_9729	150	.
chr11	67024905	67025359	Peak_9747	191	.
chr11	67052466	67052866	Peak_9749	206	.
chr11	67588874	67589063	Peak_9765	99	.
chr11	68852966	68853342	Peak_9790	143	.
chr11	68901510	68901614	Peak_9794	56	.
chr11	69015941	69016141	Peak_9801	43	.
chr11	69059500	69059751	Peak_9806	128	.
chr11	69094801	69095251	Peak_9810	200	.
chr11	69098695	69098909	Peak_9811	90	.
chr11	69323893	69323954	Peak_9817	144	.
chr11	69579387	69579513	Peak_9828	57	.
chr11	69632616	69632993	Peak_9832	131	.
chr11	69662571	69662824	Peak_9833	87	.
chr11	69672232	69672668	Peak_9836	165	.
chr11	69795252	69795614	Peak_9840	236	.
chr11	69838065	69838582	Peak_9842	163	.
chr11	69846461	69846681	Peak_9843	50	.
chr11	69921298	69921830	Peak_9850	117	.
chr11	69995511	69995807	Peak_9858	86	.
chr11	70237819	70238077	Peak_9868	113	.
chr11	70432157	70432698	Peak_9872	127	.
chr11	70451966	70452377	Peak_9873	126	.
chr11	70540038	70540332	Peak_9875	74	.
chr11	70668680	70669409	Peak_9881	167	.
chr11	70969935	70970514	Peak_9891	123	.
chr11	71004394	71004602	Peak_9893	116	.
chr11	71019182	71019908	Peak_9894	316	.
chr11	72042245	72042424	Peak_9907	87	.
chr11	72207402	72207576	Peak_9910	99	.
chr11	72214966	72215292	Peak_9911	101	.
chr11	72550363	72550463	Peak_9926	111	.
chr11	72607064	72607442	Peak_9927	140	.
chr11	72795547	72796294	Peak_9931	81	.
chr11	73018829	73019054	Peak_9938	149	.
chr11	73047646	73047830	Peak_9942	106	.
chr11	73138209	73138409	Peak_9949	73	.
chr11	73176966	73177335	Peak_9952	172	.
chr11	73198975	73199625	Peak_9954	315	.
chr11	74223933	74224542	Peak_9962	59	.
chr11	74649196	74649458	Peak_9974	124	.
chr11	74724313	74724582	Peak_9977	62	.
chr11	74770745	74771188	Peak_9978	96	.
chr11	74829944	74830896	Peak_9979	123	.
chr11	74832015	74832423	Peak_9980	112	.
chr11	74837785	74838039	Peak_9981	81	.
chr11	75348252	75348702	Peak_10004	115	.
chr11	75461121	75461693	Peak_10010	219	.
chr11	75486569	75486823	Peak_10012	142	.
chr11	75510568	75510788	Peak_10013	82	.
chr11	75630769	75631148	Peak_10024	131	.
chr11	75653962	75654303	Peak_10026	37	.
chr11	75678866	75679240	Peak_10027	60	.
chr11	75966859	75967249	Peak_10034	43	.
chr11	76406755	76407200	Peak_10044	158	.
chr11	77685872	77686237	Peak_10079	145	.
chr11	77981689	77982006	Peak_10086	96	.
chr11	77982506	77982693	Peak_10086a	96	.
chr11	78176370	78176689	Peak_10093	67	.
chr11	78261488	78261764	Peak_10098	40	.
chr11	78497738	78497948	Peak_10105	102	.
chr11	78536117	78536523	Peak_10107	167	.
chr11	78550545	78550985	Peak_10108	159	.
chr11	78697455	78697741	Peak_10109	114	.
chr11	79146384	79146533	Peak_10117	116	.
chr11	79704436	79704592	Peak_10137	37	.
chr11	79743461	79743646	Peak_10141	30	.
chr11	79992581	79993203	Peak_10145	93	.
chr11	80081059	80081342	Peak_10146	111	.
chr11	80209004	80209219	Peak_10151	85	.
chr11	80428454	80428684	Peak_10159	82	.
chr11	80779993	80780193	Peak_10167	56	.
chr11	82763873	82764392	Peak_10184	139	.
chr11	82781104	82781429	Peak_10185	92	.
chr11	83040414	83040614	Peak_10193	170	.
chr11	83078175	83078382	Peak_10195	46	.
chr11	83224247	83224510	Peak_10199	76	.
chr11	83291500	83291781	Peak_10201	231	.
chr11	83298747	83299133	Peak_10202	123	.
chr11	83302636	83302894	Peak_10203	67	.
chr11	83440375	83440645	Peak_10207	66	.
chr11	83472628	83473186	Peak_10209	181	.
chr11	84179394	84179615	Peak_10228	96	.
chr11	84513390	84513729	Peak_10232	106	.
chr11	84819417	84819662	Peak_10235	103	.
chr11	84828945	84829309	Peak_10236	85	.
chr11	85140050	85140503	Peak_10241	166	.
chr11	85234742	85234969	Peak_10244	140	.
chr11	85311010	85311384	Peak_10245	97	.
chr11	85352608	85353288	Peak_10248	218	.
chr11	86201119	86201277	Peak_10257	98	.
chr11	86358225	86358425	Peak_10259	73	.
chr11	86484308	86484774	Peak_10262	131	.
chr11	86544741	86545272	Peak_10263	93	.
chr11	86586908	86587195	Peak_10265	107	.
chr11	86683769	86684009	Peak_10268	82	.
chr11	86757545	86758179	Peak_10269	117	.
chr11	87108716	87109320	Peak_10280	239	.
chr11	87127012	87127216	Peak_10281	43	.
chr11	87422945	87423199	Peak_10286	73	.
chr11	87426750	87426966	Peak_10287	64	.
chr11	87442882	87443541	Peak_10288	145	.
chr11	87448354	87449214	Peak_10289	91	.
chr11	87461969	87462581	Peak_10290	136	.
chr11	87471051	87471578	Peak_10291	91	.
chr11	87591757	87592408	Peak_10293	302	.
chr11	87737358	87737525	Peak_10299	73	.
chr11	87749259	87749765	Peak_10300	88	.
chr11	88047211	88047762	Peak_10308	95	.
chr11	88864519	88864793	Peak_10328	98	.
chr11	88999270	88999519	Peak_10334	100	.
chr11	89081648	89082096	Peak_10341	265	.
chr11	90002764	90003047	Peak_10355	201	.
chr11	90249076	90249596	Peak_10366	465	.
chr11	90418101	90418278	Peak_10376	168	.
chr11	90637721	90638333	Peak_10386	136	.
chr11	93821591	93822066	Peak_10420	333	.
chr11	93885593	93886228	Peak_10422	122	.
chr11	93955918	93956134	Peak_10425	150	.
chr11	93968123	93968619	Peak_10426	173	.
chr11	93995131	93995525	Peak_10427	137	.
chr11	93995732	93996108	Peak_10427a	137	.
chr11	94210304	94210487	Peak_10439	78	.
chr11	94211038	94211365	Peak_10439a	78	.
chr11	94321889	94322007	Peak_10445	89	.
chr11	94549122	94549355	Peak_10457	141	.
chr11	95041295	95041606	Peak_10476	202	.
chr11	95309527	95309936	Peak_10488	194	.
chr11	95310154	95310537	Peak_10488a	194	.
chr11	95336772	95337033	Peak_10489	127	.
chr11	95414651	95414848	Peak_10492	54	.
chr11	95834184	95834465	Peak_10499	110	.
chr11	95858724	95858950	Peak_10502	139	.
chr11	96075607	96076166	Peak_10506	300	.
chr11	96777404	96777878	Peak_10513	243	.
chr11	96829939	96830511	Peak_10517	159	.
chr11	96916427	96916796	Peak_10520	122	.
chr11	96943950	96944205	Peak_10521	131	.
chr11	96977598	96978162	Peak_10522	203	.
chr11	97187912	97188610	Peak_10532	203	.
chr11	97315695	97315818	Peak_10534	103	.
chr11	97434921	97435367	Peak_10540	139	.
chr11	97703133	97703424	Peak_10546	125	.
chr11	97745019	97745278	Peak_10550	125	.
chr11	97884125	97884548	Peak_10556	194	.
chr11	98193291	98193419	Peak_10566	38	.
chr11	98202719	98203129	Peak_10567	60	.
chr11	98438788	98439039	Peak_10573	100	.
chr11	98550943	98551387	Peak_10576	47	.
chr11	98587244	98587326	Peak_10578	94	.
chr11	98682209	98682675	Peak_10584	145	.
chr11	98788982	98789138	Peak_10596	111	.
chr11	98809618	98810181	Peak_10598	128	.
chr11	98907669	98907881	Peak_10603	147	.
chr11	98941990	98942406	Peak_10605	60	.
chr11	99024231	99024487	Peak_10612	85	.
chr11	100319666	100319977	Peak_10633	115	.
chr11	100320240	100320613	Peak_10633a	115	.
chr11	100397730	100397957	Peak_10636	137	.
chr11	100527841	100528121	Peak_10640	107	.
chr11	100622839	100623022	Peak_10646	69	.
chr11	100738112	100738446	Peak_10651	175	.
chr11	100860285	100860589	Peak_10657	130	.
chr11	100939273	100939906	Peak_10660	187	.
chr11	101009290	101009548	Peak_10664	119	.
chr11	101095392	101095569	Peak_10669	73	.
chr11	101095796	101095876	Peak_10669a	73	.
chr11	101119725	101120214	Peak_10670	142	.
chr11	101316082	101316423	Peak_10679	57	.
chr11	101442127	101442445	Peak_10682	186	.
chr11	101551983	101552317	Peak_10685	155	.
chr11	101552525	101552874	Peak_10685a	155	.
chr11	101627337	101627944	Peak_10688	84	.
chr11	101645578	101645947	Peak_10690	130	.
chr11	101658276	101658794	Peak_10691	120	.
chr11	101732767	101733007	Peak_10693	92	.
chr11	102284670	102284955	Peak_10711	69	.
chr11	102297051	102297326	Peak_10713	107	.
chr11	102309041	102309234	Peak_10714	106	.
chr11	102407458	102407589	Peak_10716	68	.
chr11	102408513	102408718	Peak_10717	113	.
chr11	102467049	102467297	Peak_10721	134	.
chr11	103017050	103017240	Peak_10734	93	.
chr11	103028247	103028885	Peak_10735	190	.
chr11	103102793	103103035	Peak_10736	137	.
chr11	103115896	103116368	Peak_10738	185	.
chr11	103132909	103133134	Peak_10739	119	.
chr11	103267359	103267929	Peak_10746	168	.
chr11	103412595	103412795	Peak_10752	106	.
chr11	103697411	103698027	Peak_10757	141	.
chr11	103966302	103966848	Peak_10762	212	.
chr11	104442304	104443082	Peak_10771	144	.
chr11	104550407	104550786	Peak_10773	114	.
chr11	104637116	104637307	Peak_10779	93	.
chr11	105181104	105181433	Peak_10785	89	.
chr11	105589320	105589568	Peak_10797	92	.
chr11	106036673	106036949	Peak_10806	124	.
chr11	106084069	106084686	Peak_10811	243	.
chr11	106084903	106085034	Peak_10811a	243	.
chr11	106193482	106193877	Peak_10817	166	.
chr11	106216288	106216913	Peak_10818	120	.
chr11	106256088	106256216	Peak_10819	50	.
chr11	106272874	106273083	Peak_10821	118	.
chr11	106487783	106488007	Peak_10829	72	.
chr11	106500739	106500983	Peak_10830	116	.
chr11	106762184	106762371	Peak_10841	51	.
chr11	106779402	106779659	Peak_10842	101	.
chr11	106788320	106789316	Peak_10844	90	.
chr11	107028062	107028113	Peak_10850	42	.
chr11	107132108	107132298	Peak_10854	68	.
chr11	107189208	107189457	Peak_10856	87	.
chr11	107479339	107479550	Peak_10865	105	.
chr11	108222892	108222939	Peak_10878	69	.
chr11	108223163	108223362	Peak_10878a	69	.
chr11	108343828	108344053	Peak_10885	92	.
chr11	108424944	108425178	Peak_10888	178	.
chr11	109425390	109426298	Peak_10908	277	.
chr11	109473671	109474020	Peak_10914	104	.
chr11	109611100	109612129	Peak_10922	273	.
chr11	109650818	109650986	Peak_10925	76	.
chr11	110337520	110337795	Peak_10940	72	.
chr11	110398939	110399217	Peak_10945	189	.
chr11	110919189	110919389	Peak_10963	111	.
chr11	111065791	111066256	Peak_10968	161	.
chr11	113683764	113684235	Peak_11017	95	.
chr11	115153967	115154153	Peak_11060	72	.
chr11	115163109	115163391	Peak_11062	109	.
chr11	115276921	115277410	Peak_11067	125	.
chr11	115419885	115420181	Peak_11073	110	.
chr11	115514258	115514286	Peak_11078	104	.
chr11	115536093	115536462	Peak_11079	58	.
chr11	115603774	115604046	Peak_11081	78	.
chr11	115628020	115628402	Peak_11083	158	.
chr11	115814026	115814171	Peak_11092	58	.
chr11	115933440	115933640	Peak_11099	99	.
chr11	116023972	116024224	Peak_11104	127	.
chr11	116024471	116024742	Peak_11104a	127	.
chr11	116030534	116030663	Peak_11105	126	.
chr11	116086966	116087214	Peak_11108	105	.
chr11	116168091	116168276	Peak_11112	114	.
chr11	116274117	116274226	Peak_11118	100	.
chr11	116433842	116434259	Peak_11127	257	.
chr11	116671430	116671705	Peak_11138	60	.
chr11	116843246	116843745	Peak_11140	108	.
chr11	116852934	116853762	Peak_11141	125	.
chr11	117654278	117654797	Peak_11166	94	.
chr11	117849048	117849137	Peak_11175	69	.
chr11	118211881	118212045	Peak_11191	110	.
chr11	118248512	118248888	Peak_11193	92	.
chr11	118290036	118290512	Peak_11194	219	.
chr11	118418677	118419215	Peak_11198	122	.
chr11	118476799	118477048	Peak_11200	184	.
chr11	119041051	119041248	Peak_11208	73	.
chr11	119228473	119228518	Peak_11217	43	.
chr11	119267889	119268089	Peak_11222	65	.
chr11	119300015	119300250	Peak_11223	55	.
chr11	119491237	119491664	Peak_11229	83	.
chr11	120086813	120087098	Peak_11245	129	.
chr11	120098618	120099093	Peak_11246	154	.
chr11	120151231	120151387	Peak_11248	106	.
chr11	120316121	120316332	Peak_11259	70	.
chr11	120353683	120353882	Peak_11262	80	.
chr11	120467395	120467668	Peak_11266	139	.
chr11	120572847	120573464	Peak_11270	219	.
chr11	120598389	120598602	Peak_11271	150	.
chr11	120643690	120643949	Peak_11275	99	.
chr11	120672825	120673363	Peak_11276	77	.
chr11	120713625	120713910	Peak_11277	188	.
chr11	121204152	121204693	Peak_11290	147	.
chr11	121229069	121229429	Peak_11291	76	.
chr11	121236635	121237326	Peak_11292	197	.
chr11	121354308	121354652	Peak_11294	125	.
chr11	121388287	121388529	Peak_11295	120	.
chr11	121421188	121421495	Peak_11296	112	.
chr11	121451719	121452156	Peak_11298	185	.
chr11	121673018	121673549	Peak_11308	234	.
chr11	121702226	121702417	Peak_11312	57	.
chr11	121847982	121848243	Peak_11318	101	.
chr11	121982274	121982610	Peak_11320	382	.
chr12	3235221	3235421	Peak_11325	132	.
chr12	3235680	3236068	Peak_11325a	132	.
chr12	3309483	3310435	Peak_11327	215	.
chr12	3426509	3426950	Peak_11337	195	.
chr12	3427487	3427848	Peak_11338	108	.
chr12	3572728	3572928	Peak_11341	56	.
chr12	3781521	3781788	Peak_11350	156	.
chr12	3791800	3792116	Peak_11351	192	.
chr12	3855843	3856381	Peak_11357	262	.
chr12	3871045	3871287	Peak_11360	209	.
chr12	3959944	3960143	Peak_11364	70	.
chr12	3981440	3981640	Peak_11365	108	.
chr12	4082521	4083033	Peak_11368	137	.
chr12	4233908	4234438	Peak_11376	157	.
chr12	4592844	4593003	Peak_11384	67	.
chr12	4768945	4769355	Peak_11388	265	.
chr12	4817258	4817646	Peak_11389	182	.
chr12	4907211	4907869	Peak_11394	160	.
chr12	4917155	4917585	Peak_11395	116	.
chr12	4918166	4918395	Peak_11395a	116	.
chr12	5213923	5213975	Peak_11399	72	.
chr12	5277041	5277241	Peak_11400	187	.
chr12	8208053	8208461	Peak_11418	178	.
chr12	8472767	8472967	Peak_11441	103	.
chr12	8499721	8500388	Peak_11444	192	.
chr12	8521391	8521703	Peak_11445	201	.
chr12	8547396	8547591	Peak_11446	156	.
chr12	8640728	8641154	Peak_11450	223	.
chr12	8771539	8771545	Peak_11456	49	.
chr12	8921515	8922391	Peak_11466	250	.
chr12	9029943	9030494	Peak_11475	207	.
chr12	10390567	10391229	Peak_11490	369	.
chr12	11265466	11266611	Peak_11509	196	.
chr12	12301713	12302229	Peak_11533	180	.
chr12	12320720	12321033	Peak_11534	160	.
chr12	12496663	12497119	Peak_11543	207	.
chr12	13269034	13269410	Peak_11567	111	.
chr12	14670576	14670838	Peak_11574	23	.
chr12	15816737	15817251	Peak_11584	226	.
chr12	16584125	16584353	Peak_11607	144	.
chr12	16591502	16591816	Peak_11609	207	.
chr12	16653576	16653813	Peak_11614	169	.
chr12	16747749	16747988	Peak_11617	126	.
chr12	16894285	16894853	Peak_11627	112	.
chr12	16895063	16895276	Peak_11627a	112	.
chr12	17000014	17000492	Peak_11630	182	.
chr12	17011517	17011734	Peak_11631	135	.
chr12	17266379	17266714	Peak_11637	214	.
chr12	17348173	17348578	Peak_11641	123	.
chr12	17544370	17545016	Peak_11652	148	.
chr12	17690628	17690881	Peak_11660	136	.
chr12	17881438	17882027	Peak_11672	374	.
chr12	18609848	18610460	Peak_11677	210	.
chr12	19387610	19387907	Peak_11680	137	.
chr12	20614787	20615195	Peak_11686	161	.
chr12	20920866	20921403	Peak_11689	100	.
chr12	20990204	20990693	Peak_11691	145	.
chr12	21111300	21111782	Peak_11695	79	.
chr12	21227282	21227437	Peak_11701	101	.
chr12	21285820	21286475	Peak_11705	178	.
chr12	21316308	21316694	Peak_11706	131	.
chr12	21335879	21336129	Peak_11708	150	.
chr12	21373452	21373923	Peak_11710	219	.
chr12	21417072	21418010	Peak_11712	263	.
chr12	21543411	21543570	Peak_11718	121	.
chr12	24498574	24498889	Peak_11741	104	.
chr12	24571923	24572342	Peak_11742	487	.
chr12	24651046	24652154	Peak_11747	208	.
chr12	24708114	24708351	Peak_11750	104	.
chr12	24831228	24831691	Peak_11758	112	.
chr12	24974864	24975033	Peak_11764	81	.
chr12	25096042	25096362	Peak_11768	171	.
chr12	25189300	25189582	Peak_11775	72	.
chr12	26456345	26456545	Peak_11805	97	.
chr12	26469127	26469686	Peak_11807	193	.
chr12	26524950	26525267	Peak_11809	170	.
chr12	28635873	28636089	Peak_11821	117	.
chr12	28649539	28649708	Peak_11822	103	.
chr12	28675169	28675458	Peak_11823	145	.
chr12	28751619	28751885	Peak_11826	159	.
chr12	29290944	29291348	Peak_11832	304	.
chr12	30373100	30373596	Peak_11846	133	.
chr12	30584360	30584816	Peak_11849	142	.
chr12	30911394	30912162	Peak_11855	147	.
chr12	31059555	31059751	Peak_11859	226	.
chr12	31074471	31075239	Peak_11860	103	.
chr12	31351069	31351570	Peak_11863	180	.
chr12	31499418	31500138	Peak_11867	200	.
chr12	31634496	31634720	Peak_11871	75	.
chr12	31654587	31655161	Peak_11872	145	.
chr12	31950143	31950867	Peak_11878	497	.
chr12	31973537	31973886	Peak_11880	165	.
chr12	32060745	32061516	Peak_11885	138	.
chr12	32087476	32087593	Peak_11886	48	.
chr12	32168930	32169026	Peak_11894	123	.
chr12	32208553	32208860	Peak_11897	105	.
chr12	32292055	32292305	Peak_11901	73	.
chr12	32370568	32370803	Peak_11905	41	.
chr12	32378605	32379741	Peak_11906	150	.
chr12	32819989	32820343	Peak_11921	132	.
chr12	32953800	32954236	Peak_11928	231	.
chr12	32954525	32954712	Peak_11928a	231	.
chr12	33147488	33147810	Peak_11943	109	.
chr12	33314190	33314390	Peak_11953	91	.
chr12	33380005	33380379	Peak_11956	142	.
chr12	33429443	33429752	Peak_11961	98	.
chr12	35046718	35047376	Peak_12002	154	.
chr12	35534604	35535127	Peak_12012	66	.
chr12	35799301	35799639	Peak_12022	197	.
chr12	36042347	36042827	Peak_12038	244	.
chr12	36156632	36157247	Peak_12042	159	.
chr12	36157571	36157953	Peak_12042a	159	.
chr12	36317245	36317445	Peak_12049	165	.
chr12	36381579	36382332	Peak_12054	192	.
chr12	36831443	36831761	Peak_12063	113	.
chr12	38778604	38779214	Peak_12084	97	.
chr12	38928899	38929333	Peak_12093	207	.
chr12	38970398	38970748	Peak_12095	179	.
chr12	40017082	40017315	Peak_12106	100	.
chr12	40037232	40038275	Peak_12108	239	.
chr12	40222581	40223645	Peak_12120	344	.
chr12	40248864	40249072	Peak_12122	105	.
chr12	40445557	40446361	Peak_12127	267	.
chr12	40536002	40536591	Peak_12129	211	.
chr12	40626633	40626857	Peak_12132	172	.
chr12	41023804	41024440	Peak_12140	237	.
chr12	44209732	44210535	Peak_12182	331	.
chr12	44268703	44269795	Peak_12187	256	.
chr12	44858177	44858396	Peak_12202	190	.
chr12	45074096	45074491	Peak_12209	88	.
chr12	46819458	46819739	Peak_12222	89	.
chr12	51347974	51348367	Peak_12246	128	.
chr12	51377276	51377699	Peak_12247	351	.
chr12	51691152	51691297	Peak_12251	119	.
chr12	51691787	51692263	Peak_12251a	119	.
chr12	51829230	51829905	Peak_12253	102	.
chr12	51844896	51845195	Peak_12254	139	.
chr12	52006313	52006560	Peak_12261	100	.
chr12	52602898	52603149	Peak_12273	91	.
chr12	52783057	52783349	Peak_12280	212	.
chr12	54162716	54163024	Peak_12295	142	.
chr12	54656362	54656826	Peak_12313	204	.
chr12	54695569	54696020	Peak_12314	78	.
chr12	54710304	54711074	Peak_12316	230	.
chr12	54714252	54714501	Peak_12317	63	.
chr12	54718934	54719261	Peak_12318	137	.
chr12	54729638	54729994	Peak_12319	129	.
chr12	54738030	54738625	Peak_12321	170	.
chr12	55079983	55080878	Peak_12332	134	.
chr12	55124410	55124529	Peak_12333	76	.
chr12	55154881	55155516	Peak_12334	158	.
chr12	55229870	55230641	Peak_12336	159	.
chr12	55302444	55302936	Peak_12337	147	.
chr12	55398549	55398922	Peak_12342	196	.
chr12	55446823	55447370	Peak_12345	204	.
chr12	55492320	55492807	Peak_12348	90	.
chr12	55820826	55821276	Peak_12354	150	.
chr12	55836040	55836820	Peak_12356	356	.
chr12	56345714	56346024	Peak_12362	243	.
chr12	57196815	57196900	Peak_12379	32	.
chr12	57230229	57230827	Peak_12381	213	.
chr12	57915224	57915432	Peak_12391	51	.
chr12	58067594	58067948	Peak_12394	135	.
chr12	59011643	59012281	Peak_12409	222	.
chr12	59013299	59013605	Peak_12410	181	.
chr12	59060974	59061522	Peak_12414	145	.
chr12	59066429	59067073	Peak_12415	314	.
chr12	59131244	59131588	Peak_12417	98	.
chr12	59219377	59220020	Peak_12420	177	.
chr12	61994435	61994607	Peak_12434	173	.
chr12	64917604	64918004	Peak_12445	307	.
chr12	64965218	64965918	Peak_12447	243	.
chr12	65036175	65036701	Peak_12449	139	.
chr12	65073610	65074176	Peak_12452	206	.
chr12	65172465	65173048	Peak_12454	329	.
chr12	67059124	67059956	Peak_12468	908	.
chr12	68910655	68910912	Peak_12479	113	.
chr12	69158873	69159637	Peak_12484	257	.
chr12	69168891	69169091	Peak_12485	97	.
chr12	69183744	69184344	Peak_12486	134	.
chr12	69197003	69197171	Peak_12487	64	.
chr12	69197954	69198195	Peak_12487a	64	.
chr12	69227962	69228326	Peak_12488	81	.
chr12	69296686	69296969	Peak_12492	57	.
chr12	69361205	69361687	Peak_12493	249	.
chr12	69371950	69372150	Peak_12495	83	.
chr12	69582856	69583149	Peak_12511	126	.
chr12	69653998	69654358	Peak_12512	218	.
chr12	69724766	69725351	Peak_12515	222	.
chr12	69893044	69893226	Peak_12521	109	.
chr12	69986921	69987350	Peak_12524	91	.
chr12	70111937	70112168	Peak_12526	101	.
chr12	70136386	70136437	Peak_12528	107	.
chr12	70452860	70453226	Peak_12540	117	.
chr12	70825367	70825734	Peak_12545	125	.
chr12	70968489	70968690	Peak_12550	72	.
chr12	70974487	70974987	Peak_12552	174	.
chr12	71015263	71016137	Peak_12554	324	.
chr12	71830867	71831257	Peak_12571	195	.
chr12	72070355	72070615	Peak_12576	91	.
chr12	72085437	72086234	Peak_12577	225	.
chr12	72536041	72536510	Peak_12586	329	.
chr12	72664724	72664983	Peak_12589	129	.
chr12	72844198	72844542	Peak_12594	196	.
chr12	73286670	73287029	Peak_12610	115	.
chr12	73779368	73779644	Peak_12630	117	.
chr12	73907469	73908119	Peak_12633	221	.
chr12	73964411	73964819	Peak_12636	141	.
chr12	74803810	74804577	Peak_12647	849	.
chr12	75596150	75596684	Peak_12657	256	.
chr12	75669294	75670060	Peak_12660	293	.
chr12	75735336	75735813	Peak_12664	65	.
chr12	75818005	75818354	Peak_12665	99	.
chr12	76255026	76255513	Peak_12676	247	.
chr12	76319045	76319328	Peak_12678	81	.
chr12	76369267	76369535	Peak_12684	52	.
chr12	76403711	76404507	Peak_12687	338	.
chr12	76765346	76765860	Peak_12699	156	.
chr12	76837369	76837853	Peak_12701	195	.
chr12	76962092	76962516	Peak_12704	189	.
chr12	77238363	77239184	Peak_12717	81	.
chr12	78225739	78226619	Peak_12730	162	.
chr12	78350802	78351207	Peak_12732	394	.
chr12	78748619	78749053	Peak_12734	140	.
chr12	78861434	78862208	Peak_12735	145	.
chr12	78980771	78980887	Peak_12739	102	.
chr12	79172040	79172860	Peak_12747	183	.
chr12	79296213	79296457	Peak_12751	212	.
chr12	79646744	79646930	Peak_12759	97	.
chr12	80132662	80132983	Peak_12775	98	.
chr12	80463081	80463532	Peak_12785	122	.
chr12	80644171	80644309	Peak_12786	99	.
chr12	80790350	80790680	Peak_12796	114	.
chr12	80945407	80945623	Peak_12801	127	.
chr12	80946101	80946332	Peak_12801a	127	.
chr12	81484865	81485104	Peak_12805	175	.
chr12	81594990	81595250	Peak_12807	118	.
chr12	81781140	81781491	Peak_12814	168	.
chr12	82225757	82226206	Peak_12831	237	.
chr12	83520309	83520720	Peak_12848	218	.
chr12	83597113	83597494	Peak_12849	301	.
chr12	83631938	83632349	Peak_12850	163	.
chr12	83688004	83688737	Peak_12851	90	.
chr12	83921731	83922227	Peak_12853	295	.
chr12	83987696	83988038	Peak_12857	128	.
chr12	84175738	84175988	Peak_12864	137	.
chr12	84193886	84194170	Peak_12867	189	.
chr12	84285027	84285436	Peak_12872	123	.
chr12	84361687	84362122	Peak_12875	229	.
chr12	84408963	84409182	Peak_12877	87	.
chr12	84450872	84451538	Peak_12879	362	.
chr12	84617345	84617605	Peak_12882	203	.
chr12	84772857	84773371	Peak_12888	317	.
chr12	84996123	84996414	Peak_12894	138	.
chr12	85219266	85219549	Peak_12903	258	.
chr12	85280296	85280570	Peak_12906	119	.
chr12	85455033	85455578	Peak_12918	223	.
chr12	85473783	85474065	Peak_12920	83	.
chr12	85485955	85486248	Peak_12921	134	.
chr12	85705327	85705684	Peak_12932	145	.
chr12	85824489	85825076	Peak_12936	173	.
chr12	86079517	86079636	Peak_12942	35	.
chr12	86241678	86242259	Peak_12945	143	.
chr12	86726157	86726633	Peak_12950	133	.
chr12	86823883	86824289	Peak_12962	137	.
chr12	86884705	86884843	Peak_12967	84	.
chr12	86894474	86894762	Peak_12970	101	.
chr12	86946956	86947517	Peak_12975	168	.
chr12	87147039	87147992	Peak_12980	284	.
chr12	87200076	87200379	Peak_12981	86	.
chr12	87266144	87266882	Peak_12983	254	.
chr12	87388217	87388696	Peak_12987	322	.
chr12	87443515	87443993	Peak_12991	127	.
chr12	87472153	87472424	Peak_12992	132	.
chr12	88360398	88360945	Peak_12999	257	.
chr12	89812152	89812421	Peak_13025	123	.
chr12	91383940	91384678	Peak_13043	276	.
chr12	91400293	91400475	Peak_13044	131	.
chr12	91534512	91534763	Peak_13047	126	.
chr12	91588323	91588583	Peak_13049	171	.
chr12	91589755	91590593	Peak_13050	141	.
chr12	91765614	91765821	Peak_13061	96	.
chr12	91766362	91766653	Peak_13062	141	.
chr12	91778795	91779404	Peak_13063	135	.
chr12	91849041	91849506	Peak_13067	478	.
chr12	92737981	92738199	Peak_13076	110	.
chr12	92883052	92883288	Peak_13081	109	.
chr12	92883501	92883758	Peak_13081a	109	.
chr12	92891749	92892351	Peak_13082	130	.
chr12	93576935	93577278	Peak_13089	331	.
chr12	97061353	97061862	Peak_13116	1808	.
chr12	98259270	98259479	Peak_13128	110	.
chr12	98270036	98270285	Peak_13131	141	.
chr12	98628010	98628417	Peak_13149	121	.
chr12	98674656	98675177	Peak_13151	236	.
chr12	98746724	98747286	Peak_13155	151	.
chr12	98901208	98901492	Peak_13161	106	.
chr12	99392015	99392233	Peak_13177	105	.
chr12	99392998	99393539	Peak_13178	80	.
chr12	99467949	99468350	Peak_13180	194	.
chr12	99627786	99628115	Peak_13187	108	.
chr12	99883363	99883589	Peak_13194	116	.
chr12	99884320	99884798	Peak_13194a	116	.
chr12	100110110	100110351	Peak_13203	68	.
chr12	100159307	100159856	Peak_13204	218	.
chr12	100187395	100187803	Peak_13207	234	.
chr12	100199416	100199631	Peak_13208	67	.
chr12	100724945	100725551	Peak_13226	354	.
chr12	100986584	100986784	Peak_13243	155	.
chr12	101028991	101029525	Peak_13249	152	.
chr12	101083334	101083861	Peak_13251	132	.
chr12	101718490	101718697	Peak_13253	99	.
chr12	101912845	101913380	Peak_13261	155	.
chr12	101958164	101958458	Peak_13262	154	.
chr12	101975643	101976091	Peak_13263	116	.
chr12	102439652	102440023	Peak_13283	296	.
chr12	102468925	102469392	Peak_13287	198	.
chr12	102646587	102646802	Peak_13295	64	.
chr12	102705284	102705560	Peak_13300	88	.
chr12	102743391	102744025	Peak_13304	137	.
chr12	102757544	102758231	Peak_13306	233	.
chr12	102877949	102878602	Peak_13310	97	.
chr12	103325482	103325702	Peak_13326	102	.
chr12	103388509	103388864	Peak_13335	257	.
chr12	103425730	103426201	Peak_13337	362	.
chr12	104751985	104752336	Peak_13372	72	.
chr12	105032198	105032927	Peak_13392	373	.
chr12	105524680	105524890	Peak_13410	135	.
chr12	105784573	105784797	Peak_13420	111	.
chr12	105785005	105785130	Peak_13420a	111	.
chr12	105962823	105963002	Peak_13428	80	.
[truncated: 7,197 more rows]

## Sheet: WT_open_Dido1ΔE16_close
chr1	4417008	4419209	Peak_13	55	.
chr1	4489599	4491839	Peak_15	72	.
chr1	6453170	6455249	Peak_56	33	.
chr1	6466048	6468378	Peak_57	107	.
chr1	7111959	7114142	Peak_65	38	.
chr1	7145997	7148300	Peak_66	75	.
chr1	7203870	7206071	Peak_68	74	.
chr1	7205263	7207463	Peak_69	83	.
chr1	7708292	7710492	Peak_73	81	.
chr1	9236362	9238506	Peak_77	49	.
chr1	9572095	9574551	Peak_81	55	.
chr1	9629101	9631320	Peak_84	33	.
chr1	9771880	9774480	Peak_87	51	.
chr1	9832536	9834735	Peak_94	53	.
chr1	9858079	9860380	Peak_96	68	.
chr1	9892203	9894403	Peak_99	56	.
chr1	9990822	9993175	Peak_103	70	.
chr1	10006267	10008549	Peak_105	134	.
chr1	10088686	10090870	Peak_109	67	.
chr1	10279253	10281532	Peak_113	44	.
chr1	10487370	10489543	Peak_118	41	.
chr1	10834784	10836959	Peak_122	34	.
chr1	10876474	10878729	Peak_123	87	.
chr1	10951708	10953908	Peak_126	16	.
chr1	11076934	11079078	Peak_132	21	.
chr1	11228378	11230754	Peak_135	79	.
chr1	11328507	11330707	Peak_137	48	.
chr1	11350243	11352442	Peak_138	19	.
chr1	11569432	11571652	Peak_142	43	.
chr1	12661979	12664280	Peak_153	34	.
chr1	12989242	12991459	Peak_159	59	.
chr1	13152227	13154481	Peak_167	50	.
chr1	13300475	13302769	Peak_175	68	.
chr1	13359717	13361992	Peak_178	98	.
chr1	13530617	13532817	Peak_183	47	.
chr1	13558452	13561248	Peak_184	40	.
chr1	13705371	13707688	Peak_193	81	.
chr1	13788329	13790531	Peak_198	66	.
chr1	13838918	13841339	Peak_199	60	.
chr1	13979309	13981558	Peak_200	75	.
chr1	14103604	14105837	Peak_202	51	.
chr1	14142888	14145196	Peak_204	84	.
chr1	14303613	14305813	Peak_207	34	.
chr1	14569823	14571994	Peak_212	31	.
chr1	14594908	14597364	Peak_213	135	.
chr1	15285523	15287863	Peak_229	30	.
chr1	15790917	15793214	Peak_234	58	.
chr1	15849876	15852095	Peak_236	87	.
chr1	16439322	16441516	Peak_249	45	.
chr1	16518153	16520384	Peak_251	46	.
chr1	16518711	16521122	Peak_251a	46	.
chr1	16533110	16535405	Peak_252	26	.
chr1	16641066	16643495	Peak_256	84	.
chr1	16746374	16748623	Peak_262	78	.
chr1	16757872	16760353	Peak_263	81	.
chr1	16797225	16799592	Peak_264	170	.
chr1	17032736	17035143	Peak_267	59	.
chr1	17122469	17124768	Peak_269	79	.
chr1	17607525	17609878	Peak_278	98	.
chr1	18057554	18059746	Peak_289	29	.
chr1	18269504	18271679	Peak_292	36	.
chr1	20553470	20555728	Peak_315	23	.
chr1	20911604	20913825	Peak_323	73	.
chr1	20927599	20929811	Peak_324	26	.
chr1	20932538	20934818	Peak_325	214	.
chr1	20938170	20940370	Peak_326	106	.
chr1	21024198	21026523	Peak_332	18	.
chr1	21100266	21102490	Peak_339	88	.
chr1	21270324	21272792	Peak_345	83	.
chr1	21343411	21345611	Peak_349	56	.
chr1	21460136	21462575	Peak_352	69	.
chr1	21553586	21556183	Peak_356	85	.
chr1	21617703	21620100	Peak_360	102	.
chr1	21835427	21837629	Peak_363	40	.
chr1	22268060	22270317	Peak_371	103	.
chr1	22532496	22534696	Peak_375	34	.
chr1	22804556	22806771	Peak_376	47	.
chr1	23285739	23288129	Peak_382	166	.
chr1	23320299	23322558	Peak_385	43	.
chr1	23398658	23400923	Peak_388	115	.
chr1	23432719	23435032	Peak_390	70	.
chr1	23704739	23706813	Peak_393	46	.
chr1	23791883	23794097	Peak_397	88	.
chr1	23826142	23828405	Peak_398	88	.
chr1	24091502	24093718	Peak_407	22	.
chr1	24136252	24138450	Peak_411	54	.
chr1	24248193	24250435	Peak_412	122	.
chr1	24301703	24303973	Peak_413	135	.
chr1	24552528	24554705	Peak_418	38	.
chr1	24585394	24587594	Peak_420	35	.
chr1	24586295	24588615	Peak_421	55	.
chr1	24632807	24635022	Peak_424	71	.
chr1	28053013	28055373	Peak_448	134	.
chr1	33129524	33131701	Peak_501	33	.
chr1	33501772	33503827	Peak_508	36	.
chr1	33534313	33536513	Peak_510	79	.
chr1	33564832	33567077	Peak_512	78	.
chr1	33741916	33744159	Peak_521	58	.
chr1	33915649	33917849	Peak_529	59	.
chr1	33963756	33965959	Peak_530	87	.
chr1	34004534	34006968	Peak_532	106	.
chr1	34027644	34030122	Peak_534	73	.
chr1	34060205	34062468	Peak_535	138	.
chr1	34217386	34219631	Peak_539	86	.
chr1	34235399	34237722	Peak_540	172	.
chr1	34408998	34411225	Peak_541	97	.
chr1	34481129	34483367	Peak_550	21	.
chr1	34516620	34518873	Peak_554	33	.
chr1	34601425	34603709	Peak_560	66	.
chr1	34641560	34643760	Peak_561	57	.
chr1	34737476	34739676	Peak_563	62	.
chr1	34842023	34844232	Peak_568	50	.
chr1	34866224	34868510	Peak_572	164	.
chr1	34890670	34892940	Peak_573	75	.
chr1	34895978	34898153	Peak_574	82	.
chr1	35331183	35333557	Peak_577	79	.
chr1	35384474	35386701	Peak_579	63	.
chr1	35812637	35815013	Peak_580	117	.
chr1	35889432	35891654	Peak_585	32	.
chr1	35950063	35952249	Peak_587	70	.
chr1	36051667	36053957	Peak_589	46	.
chr1	36063961	36066168	Peak_590	128	.
chr1	36260962	36263493	Peak_599	83	.
chr1	36270666	36272928	Peak_601	21	.
chr1	36272299	36274583	Peak_602	91	.
chr1	36295528	36297728	Peak_605	33	.
chr1	36308631	36310864	Peak_607	58	.
chr1	36460889	36463136	Peak_610	82	.
chr1	36570805	36573005	Peak_617	53	.
chr1	36683148	36685443	Peak_620	81	.
chr1	36796523	36798712	Peak_627	49	.
chr1	38600859	38603031	Peak_656	32	.
chr1	39477400	39479631	Peak_673	42	.
chr1	39613496	39615813	Peak_678	14	.
chr1	39761066	39763266	Peak_683	32	.
chr1	39921760	39923956	Peak_689	32	.
chr1	40223840	40226194	Peak_695	41	.
chr1	40262243	40264492	Peak_698	14	.
chr1	40270053	40272455	Peak_700	45	.
chr1	40355040	40357316	Peak_701	35	.
chr1	40464503	40466708	Peak_702	34	.
chr1	40514296	40516502	Peak_706	36	.
chr1	40767636	40769874	Peak_709	40	.
chr1	40796371	40798660	Peak_711	75	.
chr1	42717613	42719829	Peak_723	60	.
chr1	43069584	43072190	Peak_730	79	.
chr1	43240318	43242518	Peak_738	31	.
chr1	43373977	43376291	Peak_744	27	.
chr1	43519952	43522330	Peak_753	113	.
chr1	43561412	43563558	Peak_757	31	.
chr1	43767486	43769698	Peak_759	56	.
chr1	43887388	43889770	Peak_763	117	.
chr1	44041327	44043527	Peak_767	55	.
chr1	44063684	44065959	Peak_768	67	.
chr1	44157427	44159662	Peak_775	24	.
chr1	45109950	45112197	Peak_792	75	.
chr1	45313011	45315270	Peak_793	113	.
chr1	45430950	45433150	Peak_794	79	.
chr1	45815950	45818212	Peak_800	122	.
chr1	45867593	45870079	Peak_803	62	.
chr1	45915233	45917433	Peak_806	29	.
chr1	46065937	46068294	Peak_812	57	.
chr1	46872651	46875143	Peak_826	35	.
chr1	46893487	46895766	Peak_828	65	.
chr1	46920688	46922948	Peak_831	98	.
chr1	48801732	48803932	Peak_849	28	.
chr1	50934150	50936435	Peak_859	86	.
chr1	51332736	51335506	Peak_864	56	.
chr1	51528739	51531019	Peak_870	60	.
chr1	51538668	51540925	Peak_871	104	.
chr1	51599557	51601701	Peak_876	60	.
chr1	51914639	51917112	Peak_884	32	.
chr1	51929630	51931940	Peak_885	74	.
chr1	52021139	52023516	Peak_892	85	.
chr1	52647193	52649393	Peak_916	48	.
chr1	52654160	52656489	Peak_917	58	.
chr1	52721622	52723822	Peak_918	44	.
chr1	52763037	52765401	Peak_921	89	.
chr1	52959292	52961524	Peak_931	38	.
chr1	53772945	53775367	Peak_940	179	.
chr1	53944875	53947126	Peak_950	61	.
chr1	53976913	53979122	Peak_951	57	.
chr1	54127852	54130488	Peak_954	62	.
chr1	54278420	54281008	Peak_957	39	.
chr1	54437689	54440071	Peak_960	64	.
chr1	54911305	54913696	Peak_974	55	.
chr1	55382210	55384459	Peak_994	62	.
chr1	55417829	55420297	Peak_996	93	.
chr1	55618030	55620397	Peak_1003	62	.
chr1	55807738	55810142	Peak_1006	52	.
chr1	57593835	57596168	Peak_1032	53	.
chr1	57773952	57776178	Peak_1033	37	.
chr1	57838975	57841223	Peak_1034	23	.
chr1	58209321	58211921	Peak_1040	54	.
chr1	58295369	58297620	Peak_1042	87	.
chr1	58668729	58670955	Peak_1051	42	.
chr1	58859673	58861973	Peak_1062	52	.
chr1	58896476	58898816	Peak_1063	71	.
chr1	59162013	59164213	Peak_1068	57	.
chr1	59592521	59594721	Peak_1074	26	.
chr1	59894605	59896849	Peak_1083	70	.
chr1	60015408	60017679	Peak_1085	47	.
chr1	60041808	60044220	Peak_1087	31	.
chr1	60428034	60430234	Peak_1093	67	.
chr1	60446166	60448283	Peak_1094	75	.
chr1	60578714	60581107	Peak_1098	49	.
chr1	60626479	60628994	Peak_1099	57	.
chr1	60701731	60704026	Peak_1102	75	.
chr1	60744812	60747456	Peak_1104	79	.
chr1	60940283	60942516	Peak_1116	38	.
chr1	60960111	60962335	Peak_1117	31	.
chr1	62040854	62043001	Peak_1134	24	.
chr1	62050508	62052708	Peak_1135	57	.
chr1	62147843	62150169	Peak_1137	70	.
chr1	62282680	62284898	Peak_1140	52	.
chr1	62482097	62484369	Peak_1143	67	.
chr1	62677786	62680185	Peak_1146	66	.
chr1	62750094	62752481	Peak_1156	20	.
chr1	63106986	63109201	Peak_1164	20	.
chr1	63118846	63121067	Peak_1167	53	.
chr1	63121125	63123325	Peak_1168	36	.
chr1	63128880	63131280	Peak_1169	54	.
chr1	63436606	63438907	Peak_1172	79	.
chr1	63490680	63492842	Peak_1176	19	.
chr1	63658673	63660850	Peak_1179	49	.
chr1	63667857	63670093	Peak_1180	57	.
chr1	63729276	63731820	Peak_1182	124	.
chr1	63999510	64002019	Peak_1187	44	.
chr1	64188524	64191025	Peak_1191	37	.
chr1	64755665	64758072	Peak_1210	36	.
chr1	65009169	65011528	Peak_1223	127	.
chr1	65387362	65389574	Peak_1230	44	.
chr1	66114401	66116660	Peak_1234	52	.
chr1	66278695	66280956	Peak_1237	47	.
chr1	66467111	66469325	Peak_1238	49	.
chr1	66671968	66674151	Peak_1239	77	.
chr1	66837618	66839844	Peak_1243	30	.
chr1	66844704	66846913	Peak_1244	43	.
chr1	66986589	66989131	Peak_1248	113	.
chr1	66991791	66994135	Peak_1249	93	.
chr1	67180217	67182496	Peak_1256	84	.
chr1	67639482	67641846	Peak_1259	72	.
chr1	69240837	69243116	Peak_1273	120	.
chr1	69290431	69292633	Peak_1274	26	.
chr1	69330565	69332927	Peak_1275	50	.
chr1	69356796	69358948	Peak_1277	48	.
chr1	69654005	69656314	Peak_1285	48	.
chr1	69686081	69688335	Peak_1287	37	.
chr1	69758579	69760958	Peak_1289	142	.
chr1	71078271	71080456	Peak_1309	49	.
chr1	71114931	71117206	Peak_1312	34	.
chr1	71288639	71290849	Peak_1313	30	.
chr1	71575838	71578260	Peak_1319	57	.
chr1	71729780	71732051	Peak_1323	44	.
chr1	71955977	71958237	Peak_1328	155	.
chr1	71973751	71976068	Peak_1329	72	.
chr1	72122718	72124957	Peak_1332	92	.
chr1	72211004	72213390	Peak_1336	73	.
chr1	72428357	72430603	Peak_1346	38	.
chr1	72716041	72718241	Peak_1352	37	.
chr1	72853977	72856216	Peak_1354	30	.
chr1	72869296	72871521	Peak_1356	50	.
chr1	72876957	72879157	Peak_1358	64	.
chr1	73825358	73827646	Peak_1361	49	.
chr1	73861805	73864055	Peak_1363	51	.
chr1	73965587	73967780	Peak_1369	36	.
chr1	73997437	73999845	Peak_1370	38	.
chr1	74006746	74008955	Peak_1372	50	.
chr1	74014839	74016982	Peak_1373	13	.
chr1	74035649	74038117	Peak_1375	45	.
chr1	74093572	74095813	Peak_1379	38	.
chr1	74294438	74296840	Peak_1391	95	.
chr1	74747611	74750076	Peak_1412	46	.
chr1	74772181	74774471	Peak_1414	170	.
chr1	74807139	74809385	Peak_1421	25	.
chr1	74853913	74856256	Peak_1423	52	.
chr1	75178847	75181047	Peak_1432	72	.
chr1	75212246	75214469	Peak_1436	87	.
chr1	75233700	75235900	Peak_1439	133	.
chr1	75397789	75400051	Peak_1445	69	.
chr1	75434874	75437083	Peak_1448	100	.
chr1	75444792	75447060	Peak_1449	48	.
chr1	75486733	75489108	Peak_1454	66	.
chr1	75652777	75654977	Peak_1462	37	.
chr1	77183041	77185246	Peak_1478	41	.
chr1	77201904	77204205	Peak_1479	43	.
chr1	77297684	77299923	Peak_1485	118	.
chr1	77441155	77443371	Peak_1489	57	.
chr1	78723471	78726000	Peak_1512	61	.
chr1	79438937	79441166	Peak_1519	128	.
chr1	79580459	79582766	Peak_1522	97	.
chr1	79696555	79698755	Peak_1527	40	.
chr1	79847670	79850066	Peak_1540	68	.
chr1	80090370	80092712	Peak_1547	121	.
chr1	80401059	80403284	Peak_1562	154	.
chr1	80407634	80409839	Peak_1563	84	.
chr1	80645646	80647957	Peak_1568	43	.
chr1	80669471	80671698	Peak_1571	51	.
chr1	80727328	80729528	Peak_1574	44	.
chr1	81142948	81145206	Peak_1581	92	.
chr1	81280083	81282283	Peak_1582	118	.
chr1	81299779	81302014	Peak_1584	89	.
chr1	81300747	81302947	Peak_1585	65	.
chr1	81309156	81311353	Peak_1586	43	.
chr1	81841092	81843298	Peak_1590	59	.
chr1	82149740	82152205	Peak_1593	76	.
chr1	82432498	82434664	Peak_1600	37	.
chr1	82585975	82588192	Peak_1602	14	.
chr1	82786440	82788671	Peak_1606	67	.
chr1	82986837	82989087	Peak_1611	52	.
chr1	83037110	83039842	Peak_1613	79	.
chr1	83044214	83046414	Peak_1614	50	.
chr1	83075107	83077435	Peak_1616	60	.
chr1	83158592	83160986	Peak_1619	55	.
chr1	83730677	83733193	Peak_1626	60	.
chr1	84202518	84204871	Peak_1633	77	.
chr1	84239319	84241524	Peak_1635	42	.
chr1	84249842	84252448	Peak_1638	74	.
chr1	84349377	84351678	Peak_1642	30	.
chr1	84405932	84408210	Peak_1644	45	.
chr1	84613699	84616035	Peak_1647	38	.
chr1	84694870	84697493	Peak_1649	85	.
chr1	84914048	84916578	Peak_1652	98	.
chr1	84923160	84925393	Peak_1653	79	.
chr1	84933565	84935888	Peak_1654	29	.
chr1	84934737	84937039	Peak_1655	104	.
chr1	85543704	85546070	Peak_1693	56	.
chr1	85572696	85575061	Peak_1697	49	.
chr1	85580724	85582864	Peak_1698	53	.
chr1	85686257	85688573	Peak_1708	58	.
chr1	85976727	85979021	Peak_1724	21	.
chr1	86262819	86265185	Peak_1738	52	.
chr1	86441067	86443758	Peak_1746	37	.
chr1	86508484	86510736	Peak_1752	75	.
chr1	86531489	86533730	Peak_1756	59	.
chr1	86642139	86644377	Peak_1759	69	.
chr1	87606452	87608737	Peak_1776	44	.
chr1	87619148	87621459	Peak_1777	52	.
chr1	87639388	87641695	Peak_1781	88	.
chr1	87827332	87829617	Peak_1788	91	.
chr1	87852118	87854311	Peak_1791	43	.
chr1	88093474	88096171	Peak_1797	38	.
chr1	88133649	88135924	Peak_1799	33	.
chr1	88226237	88228414	Peak_1804	28	.
chr1	88286568	88288837	Peak_1807	81	.
chr1	88653838	88656422	Peak_1819	95	.
chr1	88744438	88746638	Peak_1822	40	.
chr1	89014958	89017199	Peak_1823	25	.
chr1	89077855	89080178	Peak_1825	23	.
chr1	89234458	89236658	Peak_1828	47	.
chr1	89453593	89455895	Peak_1831	42	.
chr1	89601902	89604212	Peak_1836	106	.
chr1	89785863	89788059	Peak_1838	69	.
chr1	89926098	89928337	Peak_1840	66	.
chr1	89930150	89932371	Peak_1842	49	.
chr1	90221065	90223407	Peak_1847	61	.
chr1	90367717	90370017	Peak_1849	131	.
chr1	91033627	91035840	Peak_1859	41	.
chr1	91061485	91063692	Peak_1863	72	.
chr1	91346050	91348211	Peak_1877	58	.
chr1	91365321	91367583	Peak_1878	28	.
chr1	91427691	91429912	Peak_1882	37	.
chr1	92033317	92035517	Peak_1895	45	.
chr1	92081969	92084166	Peak_1898	37	.
chr1	92698209	92700390	Peak_1916	40	.
chr1	92849014	92851362	Peak_1923	43	.
chr1	92955794	92958013	Peak_1929	82	.
chr1	92971900	92974110	Peak_1930	117	.
chr1	93124368	93126574	Peak_1935	51	.
chr1	93304616	93307220	Peak_1942	78	.
chr1	93685282	93687743	Peak_1955	59	.
chr1	93831909	93834095	Peak_1962	46	.
chr1	93905703	93908049	Peak_1966	53	.
chr1	93977449	93979655	Peak_1972	64	.
chr1	94005222	94007463	Peak_1974	33	.
chr1	95597167	95599458	Peak_2011	57	.
chr1	95604507	95606763	Peak_2012	106	.
chr1	95673190	95675390	Peak_2018	75	.
chr1	95761290	95763490	Peak_2020	69	.
chr1	96767335	96769538	Peak_2022	115	.
chr1	96859162	96861438	Peak_2025	64	.
chr1	97675284	97677521	Peak_2046	29	.
chr1	97687825	97690111	Peak_2048	113	.
chr1	97780736	97783012	Peak_2052	36	.
chr1	98178192	98180391	Peak_2063	64	.
chr1	98478073	98480480	Peak_2068	24	.
chr1	98522102	98524321	Peak_2069	65	.
chr1	98588502	98590880	Peak_2071	40	.
chr1	99771221	99773421	Peak_2078	92	.
chr1	100078855	100081171	Peak_2080	117	.
chr1	100230961	100233165	Peak_2084	65	.
chr1	104992992	104995206	Peak_2112	30	.
chr1	105169196	105171353	Peak_2114	29	.
chr1	105169944	105172214	Peak_2115	58	.
chr1	105355676	105358055	Peak_2117	57	.
chr1	105745689	105747800	Peak_2130	21	.
chr1	105779215	105781772	Peak_2132	52	.
chr1	105890144	105892485	Peak_2138	76	.
chr1	105970614	105973104	Peak_2141	86	.
chr1	106029336	106031805	Peak_2147	46	.
chr1	106230467	106232648	Peak_2156	34	.
chr1	106320475	106322807	Peak_2160	50	.
chr1	106388803	106391006	Peak_2162	46	.
chr1	106399980	106402349	Peak_2164	52	.
chr1	106611829	106614171	Peak_2176	50	.
chr1	106687233	106689477	Peak_2178	32	.
chr1	106900439	106902726	Peak_2188	84	.
chr1	106931014	106933494	Peak_2190	107	.
chr1	106960100	106962366	Peak_2191	58	.
chr1	107013604	107015804	Peak_2193	85	.
chr1	107242336	107244548	Peak_2196	83	.
chr1	107438604	107440804	Peak_2202	44	.
chr1	107446294	107448888	Peak_2203	128	.
chr1	107480417	107482846	Peak_2204	91	.
chr1	107564533	107566877	Peak_2211	19	.
chr1	107597590	107599817	Peak_2215	75	.
chr1	108258328	108260709	Peak_2218	146	.
chr1	108362926	108365159	Peak_2219	67	.
chr1	108451925	108454133	Peak_2220	48	.
chr1	112377843	112380000	Peak_2240	39	.
chr1	112387921	112390121	Peak_2242	24	.
chr1	112455122	112457401	Peak_2244	67	.
chr1	118420215	118422424	Peak_2282	20	.
chr1	118710626	118712931	Peak_2292	51	.
chr1	118771407	118773643	Peak_2297	122	.
chr1	118981466	118983711	Peak_2301	59	.
chr1	119032915	119035354	Peak_2302	90	.
chr1	119052582	119054852	Peak_2304	69	.
chr1	119086586	119088785	Peak_2306	64	.
chr1	119123881	119126091	Peak_2309	26	.
chr1	119483537	119485737	Peak_2318	90	.
chr1	119533510	119535710	Peak_2323	53	.
chr1	119547730	119550035	Peak_2324	109	.
chr1	119641319	119643706	Peak_2326	48	.
chr1	119894043	119896250	Peak_2331	74	.
chr1	120018521	120020770	Peak_2338	79	.
chr1	120032120	120034536	Peak_2340	72	.
chr1	120092563	120094842	Peak_2346	100	.
chr1	120098527	120100928	Peak_2347	116	.
chr1	120146110	120148310	Peak_2349	20	.
chr1	120292802	120295190	Peak_2356	44	.
chr1	120466379	120468650	Peak_2363	84	.
chr1	121179373	121181589	Peak_2377	58	.
chr1	121313899	121316186	Peak_2379	122	.
chr1	121440067	121442411	Peak_2384	67	.
chr1	121460939	121463292	Peak_2385	114	.
chr1	121489288	121491535	Peak_2387	135	.
chr1	123933226	123935860	Peak_2404	126	.
chr1	125440774	125443044	Peak_2433	64	.
chr1	125475401	125477613	Peak_2437	52	.
chr1	125518241	125520675	Peak_2439	20	.
chr1	125575886	125577981	Peak_2443	23	.
chr1	125606489	125608689	Peak_2444	69	.
chr1	125910415	125913261	Peak_2448	44	.
chr1	126737036	126739368	Peak_2457	27	.
chr1	127205435	127207500	Peak_2470	16	.
chr1	127241686	127243886	Peak_2473	55	.
chr1	127295955	127298155	Peak_2475	31	.
chr1	127308131	127310331	Peak_2478	33	.
chr1	127849206	127851448	Peak_2502	142	.
chr1	128435095	128437328	Peak_2517	49	.
chr1	128462590	128464790	Peak_2521	25	.
chr1	128505711	128508137	Peak_2524	46	.
chr1	128607107	128609341	Peak_2530	57	.
chr1	128674451	128676935	Peak_2534	51	.
chr1	129615072	129617399	Peak_2551	124	.
chr1	129842540	129844740	Peak_2555	60	.
chr1	130511818	130514078	Peak_2571	35	.
chr1	130716394	130718595	Peak_2580	70	.
chr1	130740340	130742549	Peak_2581	47	.
chr1	130863279	130865602	Peak_2587	88	.
chr1	131024868	131027188	Peak_2595	35	.
chr1	131109766	131112187	Peak_2604	67	.
chr1	131125116	131127720	Peak_2606	104	.
chr1	131277819	131280133	Peak_2616	16	.
chr1	131612484	131614684	Peak_2625	76	.
chr1	131637287	131639487	Peak_2626	59	.
chr1	131671433	131673656	Peak_2629	61	.
chr1	131690282	131692714	Peak_2631	60	.
chr1	132094729	132096929	Peak_2653	51	.
chr1	132476008	132478615	Peak_2671	61	.
chr1	132790076	132792341	Peak_2675	183	.
chr1	133072395	133074604	Peak_2683	50	.
chr1	133158242	133160531	Peak_2689	46	.
chr1	134188189	134190364	Peak_2725	48	.
chr1	134331788	134333949	Peak_2730	51	.
chr1	134517675	134519956	Peak_2737	75	.
chr1	134650739	134653195	Peak_2739	54	.
chr1	134718720	134720922	Peak_2742	41	.
chr1	134746644	134749038	Peak_2743	33	.
chr1	135094262	135096495	Peak_2749	48	.
chr1	135367334	135369475	Peak_2760	23	.
chr1	135618882	135621082	Peak_2766	25	.
chr1	135669565	135671750	Peak_2768	32	.
chr1	135718619	135720798	Peak_2775	46	.
chr1	136117977	136120356	Peak_2793	32	.
chr1	136211912	136214079	Peak_2800	51	.
chr1	136246467	136248596	Peak_2802	27	.
chr1	136330735	136332938	Peak_2808	35	.
chr1	137217646	137220008	Peak_2828	46	.
chr1	137559485	137561685	Peak_2833	146	.
chr1	137750726	137752938	Peak_2836	37	.
chr1	138144745	138146927	Peak_2847	85	.
chr1	138322144	138324368	Peak_2855	78	.
chr1	138516049	138518668	Peak_2859	96	.
chr1	138784952	138787194	Peak_2870	54	.
chr1	138821367	138823567	Peak_2873	70	.
chr1	138911150	138913487	Peak_2878	110	.
chr1	138966578	138968886	Peak_2882	84	.
chr1	139442096	139444296	Peak_2900	57	.
chr1	142741353	142743661	Peak_2928	129	.
chr1	143639463	143642001	Peak_2945	167	.
chr1	143802662	143804881	Peak_2952	118	.
chr1	143984100	143986354	Peak_2959	43	.
chr1	144005565	144007780	Peak_2962	80	.
chr1	144085090	144087478	Peak_2965	76	.
chr1	144214315	144216521	Peak_2973	130	.
chr1	144282595	144285018	Peak_2978	72	.
chr1	144306032	144308408	Peak_2980	102	.
chr1	144318564	144320737	Peak_2984	47	.
chr1	144405487	144407954	Peak_2987	88	.
chr1	144430548	144432748	Peak_2988	45	.
chr1	144499475	144501717	Peak_2989	67	.
chr1	144569170	144571370	Peak_2990	27	.
chr1	144763722	144765922	Peak_2993	19	.
chr1	144930318	144932845	Peak_3000	60	.
chr1	146724273	146726434	Peak_3016	84	.
chr1	146805004	146807246	Peak_3017	42	.
chr1	148902210	148904476	Peak_3034	119	.
chr1	149037450	149039817	Peak_3036	40	.
chr1	149126689	149129065	Peak_3037	66	.
chr1	149910114	149912378	Peak_3048	140	.
chr1	149922833	149925078	Peak_3049	40	.
chr1	149946064	149948280	Peak_3052	102	.
chr1	150014293	150016493	Peak_3056	18	.
chr1	150142379	150144937	Peak_3059	73	.
chr1	150265644	150267844	Peak_3065	135	.
chr1	150495742	150497942	Peak_3071	70	.
chr1	150990960	150993467	Peak_3079	36	.
chr1	150992233	150994579	Peak_3080	45	.
chr1	151073624	151076163	Peak_3087	50	.
chr1	151094692	151096892	Peak_3089	57	.
chr1	151176658	151179140	Peak_3091	84	.
chr1	151284178	151286379	Peak_3098	29	.
chr1	151619772	151622008	Peak_3109	28	.
chr1	151688591	151690921	Peak_3114	54	.
chr1	151979010	151981354	Peak_3126	38	.
chr1	152018326	152020561	Peak_3129	105	.
chr1	152252996	152255254	Peak_3134	33	.
chr1	152287018	152289218	Peak_3135	26	.
chr1	152527823	152530115	Peak_3140	46	.
chr1	152611821	152614021	Peak_3145	67	.
chr1	152806671	152809140	Peak_3155	69	.
chr1	152837197	152839350	Peak_3156	18	.
chr1	153196245	153198602	Peak_3165	47	.
chr1	153298491	153300691	Peak_3166	70	.
chr1	153548659	153551080	Peak_3178	49	.
chr1	153979878	153982163	Peak_3193	55	.
chr1	154116777	154119237	Peak_3197	51	.
chr1	154204142	154206445	Peak_3200	34	.
chr1	154703697	154706131	Peak_3205	55	.
chr1	154793472	154795765	Peak_3209	41	.
chr1	154822240	154824420	Peak_3210	76	.
chr1	155233068	155235268	Peak_3235	96	.
chr1	155243571	155245657	Peak_3236	26	.
chr1	155272111	155274346	Peak_3237	22	.
chr1	155475291	155477842	Peak_3245	160	.
chr1	155721245	155723434	Peak_3248	60	.
chr1	156203804	156205973	Peak_3264	25	.
chr1	156228518	156230718	Peak_3265	74	.
chr1	156240847	156243042	Peak_3266	49	.
chr1	156288228	156290428	Peak_3267	49	.
chr1	156436368	156438673	Peak_3272	41	.
chr1	156659483	156661961	Peak_3281	74	.
chr1	156709753	156712112	Peak_3285	55	.
chr1	156860762	156863015	Peak_3293	63	.
chr1	156920672	156923101	Peak_3296	46	.
chr1	157100144	157102344	Peak_3312	66	.
chr1	157516488	157518755	Peak_3323	61	.
chr1	157532175	157534418	Peak_3325	53	.
chr1	157744695	157746955	Peak_3332	34	.
chr1	158596106	158598406	Peak_3344	87	.
chr1	158669237	158671456	Peak_3346	65	.
chr1	158853491	158855711	Peak_3347	21	.
chr1	158873876	158876134	Peak_3348	68	.
chr1	158986074	158988420	Peak_3350	89	.
chr1	159064036	159066480	Peak_3352	96	.
chr1	159389089	159391394	Peak_3359	115	.
chr1	159811744	159814053	Peak_3364	68	.
chr1	159910145	159912345	Peak_3367	107	.
chr1	160012169	160014349	Peak_3373	35	.
chr1	160023376	160025774	Peak_3374	45	.
chr1	160035917	160038180	Peak_3375	59	.
chr1	160245032	160247319	Peak_3385	87	.
chr1	160351096	160353154	Peak_3394	38	.
chr1	160376692	160378892	Peak_3395	100	.
chr1	160830040	160832597	Peak_3402	130	.
chr1	161039142	161041193	Peak_3408	22	.
chr1	161350022	161352245	Peak_3420	63	.
chr1	161481344	161483544	Peak_3423	106	.
chr1	161797964	161800192	Peak_3433	41	.
chr1	162004202	162006624	Peak_3446	90	.
chr1	162161602	162163843	Peak_3452	38	.
chr1	162185832	162188150	Peak_3453	71	.
chr1	162476729	162479226	Peak_3459	53	.
chr1	162664155	162666399	Peak_3466	79	.
chr1	162879085	162881285	Peak_3469	88	.
chr1	163149471	163151810	Peak_3474	126	.
chr1	163197788	163200111	Peak_3475	104	.
chr1	163382562	163384807	Peak_3482	113	.
chr1	163442907	163445364	Peak_3484	102	.
chr1	163834075	163836275	Peak_3489	28	.
chr1	163897544	163899744	Peak_3492	38	.
chr1	164108904	164111104	Peak_3504	46	.
chr1	164217028	164219474	Peak_3511	49	.
chr1	164425328	164427518	Peak_3519	34	.
chr1	164439381	164441621	Peak_3520	101	.
chr1	164563972	164566197	Peak_3524	55	.
chr1	164680613	164682894	Peak_3526	100	.
chr1	164959072	164961388	Peak_3539	61	.
chr1	164965091	164967481	Peak_3540	116	.
chr1	165119485	165121755	Peak_3548	44	.
chr1	165131480	165133829	Peak_3549	79	.
chr1	165153175	165155377	Peak_3550	34	.
chr1	165160146	165162343	Peak_3551	36	.
chr1	165582648	165584863	Peak_3569	65	.
chr1	165679112	165681430	Peak_3579	80	.
chr1	165810419	165812628	Peak_3591	24	.
chr1	166114763	166116980	Peak_3608	21	.
chr1	166243391	166245763	Peak_3614	105	.
chr1	166307968	166310523	Peak_3618	44	.
chr1	166338138	166340473	Peak_3619	36	.
chr1	166428028	166430346	Peak_3625	80	.
chr1	166428714	166431297	Peak_3626	122	.
chr1	166818437	166820677	Peak_3636	85	.
chr1	167211330	167213533	Peak_3643	53	.
chr1	167219727	167222128	Peak_3644	56	.
chr1	167336278	167338687	Peak_3654	48	.
chr1	167413965	167416165	Peak_3662	85	.
chr1	167486335	167488635	Peak_3666	62	.
chr1	167597367	167599710	Peak_3668	61	.
chr1	167637111	167639326	Peak_3670	39	.
chr1	167659816	167662097	Peak_3672	68	.
chr1	167801688	167803948	Peak_3675	34	.
chr1	167895482	167897609	Peak_3677	77	.
chr1	167929073	167931334	Peak_3679	44	.
chr1	168213208	168215615	Peak_3681	49	.
chr1	168224483	168226998	Peak_3682	65	.
chr1	168282895	168285120	Peak_3685	52	.
chr1	168477882	168480142	Peak_3695	78	.
chr1	169458440	169460740	Peak_3706	70	.
chr1	169918346	169920546	Peak_3711	74	.
chr1	170083257	170085464	Peak_3716	38	.
chr1	170276033	170278233	Peak_3728	43	.
chr1	170291540	170293842	Peak_3730	62	.
chr1	170477356	170479835	Peak_3731	57	.
chr1	170509689	170511947	Peak_3732	45	.
chr1	170533959	170536568	Peak_3733	61	.
chr1	170553755	170556324	Peak_3736	53	.
chr1	170575453	170577779	Peak_3737	38	.
chr1	170631441	170633648	Peak_3742	80	.
chr1	170682970	170685135	Peak_3745	35	.
chr1	170933542	170935686	Peak_3762	71	.
chr1	171076983	171079191	Peak_3777	64	.
chr1	171183313	171185632	Peak_3787	45	.
chr1	171261616	171264013	Peak_3793	30	.
chr1	171344601	171346819	Peak_3799	85	.
chr1	171359654	171361998	Peak_3800	86	.
chr1	171389100	171391480	Peak_3804	89	.
chr1	171761070	171763339	Peak_3824	33	.
chr1	171814688	171817040	Peak_3828	57	.
chr1	171848474	171850846	Peak_3833	101	.
chr1	172046005	172048205	Peak_3838	44	.
chr1	172125576	172127836	Peak_3841	91	.
chr1	172206340	172208519	Peak_3845	50	.
chr1	172216207	172218414	Peak_3846	97	.
chr1	172246639	172249023	Peak_3848	45	.
chr1	172276187	172278517	Peak_3849	67	.
chr1	172305188	172307471	Peak_3851	40	.
chr1	172309108	172311357	Peak_3852	63	.
chr1	172310544	172312776	Peak_3853	24	.
chr1	172323809	172325983	Peak_3855	48	.
chr1	172339902	172342170	Peak_3857	58	.
chr1	172422372	172424643	Peak_3866	70	.
chr1	172474103	172476394	Peak_3870	70	.
chr1	172520097	172522297	Peak_3876	53	.
chr1	172527759	172529980	Peak_3879	107	.
chr1	173338566	173340579	Peak_3901	42	.
chr1	173360773	173362965	Peak_3903	49	.
chr1	173376362	173378845	Peak_3907	134	.
chr1	173417955	173420288	Peak_3911	82	.
chr1	173429371	173431571	Peak_3913	27	.
chr1	173455485	173457693	Peak_3917	67	.
chr1	173489974	173492616	Peak_3918	64	.
chr1	173531355	173533555	Peak_3920	31	.
chr1	173598172	173600414	Peak_3922	48	.
chr1	173629743	173631957	Peak_3923	59	.
chr1	173941384	173943704	Peak_3936	49	.
chr1	173976686	173978902	Peak_3938	118	.
chr1	174003725	174006087	Peak_3939	76	.
chr1	174047329	174049544	Peak_3942	40	.
chr1	174157995	174160400	Peak_3945	55	.
chr1	174353765	174355965	Peak_3954	54	.
chr1	174552753	174554953	Peak_3960	84	.
chr1	174651941	174654129	Peak_3962	22	.
chr1	175118030	175120431	Peak_3974	61	.
chr1	175468126	175470589	Peak_3979	48	.
chr1	175630709	175633251	Peak_3984	41	.
chr1	175658910	175661297	Peak_3988	106	.
chr1	175670749	175673008	Peak_3990	33	.
chr1	175866606	175868773	Peak_3994	74	.
chr1	175922899	175925112	Peak_3996	95	.
chr1	176711503	176713730	Peak_4005	66	.
chr1	176799991	176802324	Peak_4007	94	.
chr1	176834925	176837127	Peak_4012	37	.
chr1	176876815	176879015	Peak_4016	36	.
chr1	176995989	176998208	Peak_4021	77	.
chr1	177088648	177090848	Peak_4024	61	.
chr1	177187798	177190107	Peak_4026	205	.
chr1	177337631	177340237	Peak_4032	69	.
chr1	177381271	177383471	Peak_4035	30	.
chr1	177381842	177384113	Peak_4035a	30	.
chr1	177494252	177496452	Peak_4045	56	.
chr1	177531766	177533966	Peak_4047	79	.
chr1	177666097	177668767	Peak_4051	43	.
chr1	177680206	177682641	Peak_4052	76	.
chr1	177939468	177941774	Peak_4059	57	.
chr1	178865794	178867997	Peak_4084	41	.
chr1	179168860	179171060	Peak_4097	17	.
chr1	179231062	179233370	Peak_4098	108	.
chr1	179703233	179705433	Peak_4110	33	.
chr1	179733590	179735804	Peak_4111	27	.
chr1	179958672	179960978	Peak_4121	38	.
chr1	180295213	180297410	Peak_4132	35	.
chr1	180392004	180394308	Peak_4140	30	.
chr1	180586799	180589186	Peak_4154	71	.
chr1	180600769	180603102	Peak_4155	83	.
chr1	180825663	180827927	Peak_4168	31	.
chr1	180887696	180889873	Peak_4175	31	.
chr1	180921318	180923574	Peak_4180	92	.
chr1	180986828	180989059	Peak_4187	50	.
chr1	181021359	181023652	Peak_4191	115	.
chr1	181225895	181228184	Peak_4196	57	.
chr1	181231247	181233535	Peak_4197	74	.
chr1	181344693	181346872	Peak_4203	30	.
chr1	181539498	181541751	Peak_4209	38	.
chr1	181880465	181882787	Peak_4219	86	.
chr1	181887948	181890159	Peak_4220	93	.
chr1	181921024	181923449	Peak_4221	45	.
chr1	182253701	182256330	Peak_4230	60	.
chr1	182503312	182505562	Peak_4240	44	.
chr1	182505640	182507892	Peak_4241	37	.
chr1	182542176	182544395	Peak_4245	32	.
chr1	182959218	182961418	Peak_4258	45	.
chr1	182989981	182992196	Peak_4260	46	.
chr1	183069231	183071598	Peak_4261	50	.
chr1	183146391	183148718	Peak_4262	120	.
chr1	184013103	184015441	Peak_4285	96	.
chr1	184234670	184236870	Peak_4293	45	.
chr1	184656451	184658651	Peak_4310	93	.
chr1	184671686	184673948	Peak_4311	38	.
chr1	184682683	184684997	Peak_4312	31	.
chr1	184792191	184794469	Peak_4318	70	.
chr1	184907653	184909931	Peak_4325	91	.
chr1	184926776	184928821	Peak_4327	46	.
chr1	184998951	185001168	Peak_4329	28	.
chr1	185208857	185211117	Peak_4335	95	.
chr1	185351272	185353479	Peak_4339	49	.
chr1	185545368	185547568	Peak_4346	25	.
chr1	185680947	185683147	Peak_4347	73	.
chr1	186545531	186547756	Peak_4355	70	.
chr1	186566343	186568752	Peak_4357	52	.
chr1	186702649	186704926	Peak_4360	53	.
chr1	186720867	186723240	Peak_4363	106	.
chr1	187227571	187230126	Peak_4373	115	.
chr1	187376031	187378277	Peak_4379	140	.
chr1	187867523	187869751	Peak_4385	50	.
chr1	187996600	187999103	Peak_4387	72	.
chr1	188536051	188538310	Peak_4398	34	.
chr1	188659493	188661710	Peak_4401	41	.
chr1	188992256	188994468	Peak_4406	28	.
chr1	189309207	189311443	Peak_4417	30	.
chr1	189660913	189663083	Peak_4423	65	.
chr1	189702191	189704546	Peak_4426	33	.
chr1	189745679	189747913	Peak_4429	67	.
chr1	189791704	189793904	Peak_4431	50	.
chr1	189798091	189800291	Peak_4432	151	.
chr1	189866024	189868382	Peak_4436	37	.
chr1	189886534	189888858	Peak_4439	134	.
chr1	189926702	189928895	Peak_4441	143	.
chr1	189971923	189974378	Peak_4443	95	.
chr1	190148019	190150221	Peak_4445	26	.
chr1	190169508	190171755	Peak_4447	34	.
chr1	190485838	190488055	Peak_4453	75	.
chr1	190943397	190945680	Peak_4461	128	.
chr1	191096360	191098654	Peak_4467	38	.
chr1	191110446	191112659	Peak_4469	46	.
chr1	191152155	191154384	Peak_4473	94	.
chr1	191196954	191199150	Peak_4477	71	.
chr1	191249048	191251273	Peak_4481	141	.
chr1	191274646	191276773	Peak_4484	65	.
chr1	191280289	191282463	Peak_4486	54	.
chr1	191419988	191422386	Peak_4498	54	.
chr1	191478913	191481113	Peak_4501	43	.
chr1	191624715	191626978	Peak_4506	53	.
chr1	191660003	191662400	Peak_4507	70	.
chr1	191723484	191725971	Peak_4509	153	.
chr1	191973755	191976048	Peak_4523	43	.
chr1	191998115	192000315	Peak_4525	67	.
chr1	192069127	192071611	Peak_4526	83	.
chr1	192106384	192108701	Peak_4531	103	.
chr1	192597466	192599718	Peak_4544	64	.
chr1	192726101	192728301	Peak_4549	63	.
chr1	192744585	192747104	Peak_4551	41	.
chr1	192761960	192764415	Peak_4553	33	.
chr1	192769215	192771879	Peak_4554	65	.
chr1	192833608	192836073	Peak_4559	62	.
chr1	192853873	192856073	Peak_4561	20	.
chr1	193034995	193037346	Peak_4564	94	.
chr1	193059188	193061495	Peak_4565	102	.
chr1	193190672	193193151	Peak_4574	84	.
chr1	193207233	193209443	Peak_4577	104	.
chr1	193241977	193244272	Peak_4581	47	.
chr1	193272386	193274700	Peak_4584	62	.
chr1	193381922	193384368	Peak_4594	62	.
chr1	193448640	193450963	Peak_4598	69	.
chr1	193588080	193590375	Peak_4605	44	.
chr1	193843548	193845820	Peak_4613	63	.
chr1	193921709	193923909	Peak_4615	61	.
chr1	194055419	194057889	Peak_4617	52	.
chr1	194222017	194224312	Peak_4619	120	.
chr1	194617840	194620157	Peak_4625	35	.
chr1	194721484	194723683	Peak_4629	42	.
chr1	194816025	194818252	Peak_4634	137	.
chr1	194838395	194840756	Peak_4635	98	.
chr1	194985052	194987145	Peak_4645	25	.
chr1	195039444	195041734	Peak_4649	221	.
chr1	195231563	195234121	Peak_4654	125	.
chr10	3530566	3532766	Peak_4672	46	.
chr10	3632889	3635300	Peak_4677	59	.
chr10	3942608	3944820	Peak_4682	69	.
chr10	3995508	3997743	Peak_4684	64	.
chr10	4078953	4081209	Peak_4686	38	.
chr10	4099121	4101321	Peak_4687	27	.
chr10	4106658	4108925	Peak_4688	57	.
chr10	4119774	4122029	Peak_4689	34	.
chr10	4127588	4129873	Peak_4691	60	.
chr10	4265788	4268069	Peak_4693	22	.
chr10	4345926	4348143	Peak_4697	81	.
chr10	4355023	4357091	Peak_4698	23	.
chr10	4355653	4357755	Peak_4699	32	.
chr10	4390930	4393095	Peak_4702	71	.
chr10	4468591	4470696	Peak_4706	24	.
chr10	4909555	4911782	Peak_4715	56	.
chr10	5078883	5081409	Peak_4719	68	.
chr10	5321760	5323907	Peak_4724	28	.
chr10	5633457	5635657	Peak_4735	80	.
chr10	5785989	5788178	Peak_4737	81	.
chr10	5840450	5842650	Peak_4740	53	.
chr10	5857245	5859540	Peak_4742	41	.
chr10	6034866	6037108	Peak_4744	87	.
chr10	6716195	6718788	Peak_4755	68	.
chr10	6787811	6790022	Peak_4756	56	.
chr10	7009340	7011366	Peak_4761	17	.
chr10	7051618	7053972	Peak_4762	60	.
chr10	7075203	7077470	Peak_4765	94	.
chr10	7181864	7184380	Peak_4770	26	.
chr10	7231817	7234108	Peak_4773	38	.
chr10	7438006	7440486	Peak_4778	52	.
chr10	7672830	7675029	Peak_4791	93	.
chr10	7887575	7889775	Peak_4803	30	.
chr10	8006318	8008555	Peak_4807	72	.
chr10	8008992	8011192	Peak_4808	31	.
chr10	8175091	8177424	Peak_4813	42	.
chr10	8286365	8288817	Peak_4819	68	.
chr10	8322248	8324448	Peak_4821	60	.
chr10	8341704	8344019	Peak_4822	86	.
chr10	8504711	8507265	Peak_4824	51	.
chr10	8765002	8767499	Peak_4830	69	.
chr10	8776679	8779111	Peak_4831	81	.
chr10	8794437	8796646	Peak_4832	107	.
chr10	8832870	8835140	Peak_4833	97	.
chr10	9649409	9651845	Peak_4843	81	.
chr10	9674169	9676386	Peak_4844	90	.
chr10	10105941	10108454	Peak_4854	63	.
chr10	10320115	10322840	Peak_4858	79	.
chr10	10354616	10356892	Peak_4860	130	.
chr10	10410106	10412374	Peak_4863	72	.
chr10	10428636	10430961	Peak_4864	45	.
chr10	10471277	10473646	Peak_4867	103	.
chr10	10688068	10690454	Peak_4871	37	.
chr10	11322602	11324923	Peak_4884	69	.
chr10	11361291	11363591	Peak_4888	55	.
chr10	11448911	11451332	Peak_4889	93	.
chr10	12547632	12549875	Peak_4900	58	.
chr10	12822942	12825154	Peak_4910	68	.
chr10	12873873	12876269	Peak_4916	105	.
chr10	13322419	13324692	Peak_4938	30	.
chr10	13437444	13439753	Peak_4939	87	.
chr10	13443288	13445488	Peak_4940	22	.
chr10	13685196	13687656	Peak_4950	47	.
chr10	13695365	13697544	Peak_4951	61	.
chr10	14016732	14019124	Peak_4961	29	.
chr10	14044825	14047116	Peak_4963	87	.
chr10	14167227	14169584	Peak_4967	63	.
chr10	14185370	14187891	Peak_4968	61	.
chr10	14206666	14208953	Peak_4971	125	.
chr10	14210518	14212832	Peak_4972	94	.
chr10	14234213	14236413	Peak_4973	49	.
chr10	14390062	14392543	Peak_4977	40	.
chr10	14530042	14532375	Peak_4982	125	.
chr10	15261393	15263731	Peak_4990	67	.
chr10	15390982	15393368	Peak_4993	70	.
chr10	16636094	16638294	Peak_5007	88	.
chr10	16651499	16653768	Peak_5008	72	.
chr10	17417243	17419490	Peak_5015	49	.
chr10	17574897	17577097	Peak_5020	55	.
chr10	17660197	17662397	Peak_5026	43	.
chr10	18112554	18114924	Peak_5049	31	.
chr10	18209898	18212098	Peak_5054	51	.
chr10	18406465	18408723	Peak_5060	102	.
chr10	18544757	18547146	Peak_5066	50	.
chr10	18742615	18744853	Peak_5068	41	.
chr10	18916171	18918362	Peak_5071	55	.
chr10	18942385	18944609	Peak_5073	78	.
chr10	19914368	19916676	Peak_5105	84	.
chr10	20122483	20124724	Peak_5114	52	.
chr10	20165906	20168106	Peak_5117	23	.
chr10	20169451	20171747	Peak_5118	37	.
chr10	20723970	20726191	Peak_5132	93	.
chr10	20834248	20836613	Peak_5133	42	.
chr10	20854097	20856267	Peak_5134	53	.
chr10	20914695	20917021	Peak_5135	25	.
chr10	20965221	20967453	Peak_5137	151	.
chr10	21054273	21056477	Peak_5140	76	.
chr10	21082541	21084602	Peak_5143	52	.
chr10	21906125	21908333	Peak_5160	16	.
chr10	22139797	22142141	Peak_5168	55	.
chr10	22201744	22204414	Peak_5174	41	.
chr10	22211417	22213640	Peak_5175	59	.
chr10	22282005	22284213	Peak_5178	57	.
chr10	22352959	22355167	Peak_5182	55	.
chr10	22392043	22394633	Peak_5184	76	.
chr10	22401534	22403840	Peak_5185	100	.
chr10	22643881	22646363	Peak_5190	98	.
chr10	22713605	22715880	Peak_5192	62	.
chr10	23336255	23338514	Peak_5200	17	.
chr10	23795741	23797991	Peak_5209	30	.
chr10	24058066	24060335	Peak_5218	61	.
chr10	24079296	24081458	Peak_5219	54	.
chr10	24130558	24132767	Peak_5221	107	.
chr10	24132184	24134431	Peak_5222	38	.
chr10	24159178	24161719	Peak_5225	59	.
chr10	24297616	24299816	Peak_5234	103	.
chr10	24594632	24597009	Peak_5241	52	.
chr10	24753063	24755635	Peak_5252	53	.
chr10	24837209	24839529	Peak_5257	35	.
chr10	25051044	25053267	Peak_5263	44	.
chr10	25184145	25186564	Peak_5267	50	.
chr10	25199052	25201305	Peak_5268	123	.
chr10	25218315	25220581	Peak_5270	22	.
chr10	25238235	25240511	Peak_5271	114	.
chr10	25249237	25251526	Peak_5273	82	.
chr10	25267553	25269838	Peak_5274	104	.
chr10	25433531	25435845	Peak_5288	60	.
chr10	26138497	26140760	Peak_5298	78	.
chr10	26324333	26326644	Peak_5300	84	.
chr10	26363203	26365752	Peak_5301	60	.
chr10	26493405	26495651	Peak_5307	79	.
chr10	26557155	26559369	Peak_5310	116	.
chr10	26563469	26565766	Peak_5311	145	.
chr10	26918436	26920790	Peak_5323	49	.
chr10	26994623	26996864	Peak_5324	55	.
chr10	26995105	26997393	Peak_5324a	55	.
chr10	27116047	27118483	Peak_5325	70	.
chr10	27132199	27134457	Peak_5326	112	.
chr10	28321897	28324319	Peak_5336	67	.
chr10	28484677	28486971	Peak_5338	114	.
chr10	28497626	28499826	Peak_5339	43	.
chr10	28539670	28541936	Peak_5344	62	.
chr10	28639759	28641929	Peak_5347	29	.
chr10	28729201	28731402	Peak_5349	140	.
chr10	28897440	28899640	Peak_5353	65	.
chr10	28953536	28955752	Peak_5356	35	.
chr10	28954221	28956550	Peak_5357	122	.
chr10	29205629	29207983	Peak_5360	85	.
chr10	29394020	29396232	Peak_5364	64	.
chr10	29444210	29446577	Peak_5365	26	.
chr10	29531899	29534271	Peak_5367	77	.
chr10	29803194	29805455	Peak_5371	65	.
chr10	30537110	30539735	Peak_5379	92	.
chr10	30882059	30884711	Peak_5397	23	.
chr10	31543602	31545870	Peak_5409	35	.
chr10	32969614	32971854	Peak_5421	27	.
chr10	33826525	33828687	Peak_5425	30	.
chr10	34053148	34055327	Peak_5434	14	.
chr10	34171748	34174181	Peak_5440	51	.
chr10	34209109	34211291	Peak_5444	41	.
chr10	34327365	34329609	Peak_5455	73	.
chr10	36545698	36547958	Peak_5472	33	.
chr10	36552960	36555364	Peak_5473	46	.
chr10	36790936	36793084	Peak_5477	30	.
chr10	37189009	37191432	Peak_5485	57	.
chr10	37194136	37196352	Peak_5486	68	.
chr10	37260177	37262468	Peak_5490	110	.
chr10	37288967	37291207	Peak_5491	63	.
chr10	37337219	37339538	Peak_5495	134	.
chr10	37617508	37619816	Peak_5498	66	.
chr10	38964861	38967103	Peak_5515	47	.
chr10	39022644	39024888	Peak_5516	18	.
chr10	39265468	39267614	Peak_5522	29	.
chr10	39291897	39294204	Peak_5525	26	.
chr10	39541173	39543418	Peak_5536	63	.
chr10	39624417	39626805	Peak_5541	73	.
chr10	40127587	40129859	Peak_5553	53	.
chr10	40164014	40166240	Peak_5557	60	.
chr10	40170364	40172549	Peak_5558	37	.
chr10	40496601	40498801	Peak_5575	40	.
chr10	40498450	40500641	Peak_5576	23	.
chr10	41287840	41290169	Peak_5586	116	.
chr10	41476253	41478448	Peak_5595	34	.
chr10	41551426	41553491	Peak_5600	22	.
chr10	41572155	41574500	Peak_5602	72	.
chr10	41594495	41596920	Peak_5603	46	.
chr10	41603905	41606303	Peak_5604	78	.
chr10	41677840	41680068	Peak_5605	23	.
chr10	41750766	41753001	Peak_5608	25	.
chr10	42896470	42898951	Peak_5641	38	.
chr10	42957236	42959423	Peak_5642	72	.
chr10	43172092	43174343	Peak_5648	26	.
chr10	43451389	43453823	Peak_5652	90	.
chr10	43666704	43669050	Peak_5660	36	.
chr10	43751081	43753593	Peak_5664	43	.
chr10	43909605	43911886	Peak_5673	76	.
chr10	43952967	43955270	Peak_5675	66	.
chr10	43995283	43997595	Peak_5676	101	.
chr10	44218113	44220368	Peak_5683	88	.
chr10	44321200	44323400	Peak_5686	50	.
chr10	44399239	44401449	Peak_5689	41	.
chr10	44409277	44411291	Peak_5690	25	.
chr10	44433771	44435998	Peak_5692	97	.
chr10	44447002	44449461	Peak_5693	47	.
chr10	44537995	44540331	Peak_5697	53	.
chr10	44588397	44590620	Peak_5698	44	.
chr10	44606170	44608567	Peak_5700	52	.
chr10	44701098	44703366	Peak_5707	61	.
chr10	45128084	45130432	Peak_5717	40	.
chr10	45288286	45290749	Peak_5721	46	.
chr10	45372305	45374587	Peak_5723	63	.
chr10	45468312	45470512	Peak_5724	49	.
chr10	45484678	45487579	Peak_5725	46	.
chr10	45618126	45620326	Peak_5730	75	.
chr10	45799267	45801814	Peak_5733	76	.
chr10	49787426	49789887	Peak_5754	69	.
chr10	50311635	50313978	Peak_5761	68	.
chr10	50698081	50700321	Peak_5766	56	.
chr10	50761951	50764336	Peak_5768	52	.
chr10	50893324	50895706	Peak_5771	59	.
chr10	51454848	51457053	Peak_5784	63	.
chr10	51570376	51572581	Peak_5790	67	.
chr10	51594154	51596498	Peak_5793	48	.
chr10	51668432	51670632	Peak_5795	68	.
chr10	52232537	52234973	Peak_5805	52	.
chr10	52283635	52285956	Peak_5806	85	.
chr10	53397284	53399742	Peak_5823	67	.
chr10	53433787	53436056	Peak_5826	27	.
chr10	53460152	53462689	Peak_5828	93	.
chr10	53504627	53506834	Peak_5833	91	.
chr10	53508247	53510495	Peak_5834	29	.
chr10	53524475	53526637	Peak_5835	99	.
chr10	53527446	53529682	Peak_5836	54	.
chr10	53579476	53581882	Peak_5837	41	.
chr10	53614988	53617388	Peak_5841	47	.
chr10	53862520	53864819	Peak_5855	95	.
chr10	53912977	53915161	Peak_5859	57	.
chr10	54008204	54010460	Peak_5862	56	.
chr10	54013324	54015661	Peak_5863	53	.
chr10	54031282	54033671	Peak_5864	93	.
chr10	55095119	55097504	Peak_5875	40	.
chr10	55193185	55195479	Peak_5877	92	.
chr10	55766776	55769054	Peak_5882	75	.
chr10	56436406	56438606	Peak_5899	27	.
chr10	56597308	56599537	Peak_5905	28	.
chr10	56911790	56913993	Peak_5912	49	.
chr10	57447057	57449528	Peak_5918	77	.
chr10	57462383	57464680	Peak_5920	157	.
chr10	57637422	57639563	Peak_5930	25	.
chr10	57742594	57745048	Peak_5934	132	.
chr10	57752414	57754755	Peak_5935	69	.
chr10	57834342	57836632	Peak_5940	55	.
chr10	58350723	58353011	Peak_5954	40	.
chr10	58361872	58364030	Peak_5956	44	.
chr10	58369164	58371431	Peak_5957	53	.
chr10	58558176	58560376	Peak_5964	48	.
chr10	58624000	58626589	Peak_5966	46	.
chr10	58651480	58653863	Peak_5968	33	.
chr10	58674629	58676880	Peak_5970	97	.
chr10	58811170	58813653	Peak_5973	78	.
chr10	59111795	59114111	Peak_5977	93	.
chr10	59130889	59133098	Peak_5978	64	.
chr10	59149062	59151370	Peak_5979	74	.
chr10	59294365	59296732	Peak_5984	36	.
chr10	59429942	59432205	Peak_5989	37	.
chr10	60244116	60246366	Peak_6026	22	.
chr10	60283346	60285739	Peak_6031	28	.
chr10	60686169	60688298	Peak_6043	32	.
chr10	60807475	60809793	Peak_6050	72	.
chr10	60815926	60818126	Peak_6051	90	.
chr10	60931195	60933395	Peak_6054	21	.
chr10	61976177	61978601	Peak_6087	25	.
chr10	61979549	61981739	Peak_6088	32	.
chr10	62230229	62232477	Peak_6092	78	.
chr10	62448423	62451237	Peak_6100	57	.
chr10	62506813	62509027	Peak_6103	65	.
chr10	62552635	62555029	Peak_6109	68	.
chr10	62555613	62557857	Peak_6110	41	.
chr10	62864228	62866614	Peak_6119	105	.
chr10	62945796	62948247	Peak_6123	71	.
chr10	63009358	63011573	Peak_6125	109	.
chr10	63099318	63101550	Peak_6129	27	.
chr10	63175509	63177709	Peak_6130	44	.
chr10	63337697	63340283	Peak_6135	70	.
chr10	63581645	63584004	Peak_6146	103	.
chr10	64083532	64085901	Peak_6152	42	.
chr10	64089204	64091414	Peak_6153	96	.
chr10	66813536	66815808	Peak_6171	79	.
chr10	66852328	66854528	Peak_6172	69	.
chr10	66920175	66922424	Peak_6177	39	.
chr10	67003228	67005584	Peak_6183	40	.
chr10	67068144	67070382	Peak_6188	25	.
chr10	67071016	67073216	Peak_6189	62	.
chr10	67114667	67117097	Peak_6192	25	.
chr10	67203951	67206445	Peak_6196	64	.
chr10	67310348	67312632	Peak_6202	83	.
chr10	67565085	67567463	Peak_6212	85	.
chr10	67609799	67611910	Peak_6215	25	.
chr10	67728370	67730540	Peak_6226	44	.
chr10	67870928	67873149	Peak_6231	140	.
chr10	68124133	68126365	Peak_6243	51	.
chr10	68135533	68137822	Peak_6244	40	.
chr10	68158965	68161133	Peak_6246	19	.
chr10	68239953	68242154	Peak_6248	64	.
chr10	68248432	68250669	Peak_6249	101	.
chr10	68433184	68435426	Peak_6259	24	.
chr10	68441797	68444052	Peak_6260	56	.
chr10	68489734	68492059	Peak_6262	25	.
chr10	68758330	68760531	Peak_6268	26	.
chr10	69103185	69105460	Peak_6276	69	.
chr10	69184973	69187149	Peak_6277	40	.
chr10	69221101	69223440	Peak_6281	108	.
chr10	69253520	69255805	Peak_6285	28	.
chr10	69780567	69782838	Peak_6294	105	.
chr10	69792145	69794345	Peak_6295	79	.
chr10	69795386	69797777	Peak_6296	75	.
chr10	69844794	69847078	Peak_6297	102	.
chr10	69887532	69889742	Peak_6299	92	.
chr10	70038951	70041162	Peak_6304	40	.
chr10	70095959	70098266	Peak_6306	64	.
chr10	70179924	70182087	Peak_6310	33	.
chr10	70185200	70187399	Peak_6312	56	.
chr10	70194350	70196713	Peak_6313	57	.
chr10	70256188	70258422	Peak_6318	62	.
chr10	70295821	70298148	Peak_6321	77	.
chr10	70597631	70600001	Peak_6325	27	.
chr10	71217341	71219576	Peak_6329	84	.
chr10	71225039	71227244	Peak_6330	80	.
chr10	71290194	71292439	Peak_6335	29	.
chr10	71291362	71293562	Peak_6336	75	.
chr10	71301657	71303857	Peak_6337	73	.
chr10	71305203	71307477	Peak_6338	56	.
chr10	71338388	71340593	Peak_6341	41	.
chr10	74579119	74581288	Peak_6374	37	.
chr10	74822457	74824828	Peak_6380	91	.
chr10	74847423	74849689	Peak_6381	49	.
chr10	74919957	74922193	Peak_6383	124	.
chr10	74986880	74989226	Peak_6390	56	.
chr10	75059218	75061533	Peak_6396	134	.
chr10	75104832	75107045	Peak_6400	77	.
chr10	75150322	75152551	Peak_6406	81	.
chr10	75169486	75171725	Peak_6407	15	.
chr10	75396187	75398440	Peak_6419	46	.
chr10	75410366	75412772	Peak_6420	51	.
chr10	75435748	75437989	Peak_6423	34	.
chr10	75472485	75474719	Peak_6424	48	.
chr10	75585290	75587545	Peak_6429	93	.
chr10	75772349	75774671	Peak_6437	155	.
chr10	75977299	75979433	Peak_6448	44	.
chr10	76117118	76119295	Peak_6451	51	.
chr10	76203125	76205249	Peak_6452	40	.
chr10	76257053	76259357	Peak_6454	84	.
chr10	76270339	76272595	Peak_6455	72	.
chr10	76353824	76356339	Peak_6460	62	.
chr10	76541816	76544102	Peak_6466	44	.
chr10	76732579	76734607	Peak_6468	56	.
chr10	76734165	76736372	Peak_6469	63	.
chr10	76797841	76800242	Peak_6472	45	.
chr10	76834786	76837003	Peak_6473	72	.
chr10	77020389	77022747	Peak_6475	55	.
chr10	77129595	77131804	Peak_6478	69	.
chr10	77165417	77167615	Peak_6480	27	.
chr10	77521154	77523578	Peak_6494	79	.
chr10	77522320	77524680	Peak_6495	15	.
chr10	77535723	77538131	Peak_6499	66	.
chr10	77565798	77567895	Peak_6501	30	.
chr10	77604489	77607066	Peak_6505	44	.
chr10	77983756	77986000	Peak_6518	63	.
chr10	78042405	78044699	Peak_6522	68	.
chr10	78159029	78161283	Peak_6531	63	.
chr10	78263725	78266299	Peak_6537	186	.
chr10	78363118	78365460	Peak_6544	67	.
chr10	78391125	78393409	Peak_6547	22	.
chr10	78395363	78397596	Peak_6548	53	.
chr10	78405099	78407456	Peak_6549	41	.
chr10	78475681	78478100	Peak_6554	56	.
chr10	78486721	78489058	Peak_6557	98	.
chr10	78590409	78592684	Peak_6560	41	.
chr10	78751451	78753614	Peak_6565	37	.
chr10	78778790	78781201	Peak_6567	46	.
chr10	79313418	79315694	Peak_6575	122	.
chr10	79321021	79323638	Peak_6576	100	.
chr10	79505756	79508078	Peak_6580	87	.
chr10	79532101	79534356	Peak_6581	68	.
chr10	79537874	79540182	Peak_6582	45	.
chr10	79553988	79556257	Peak_6583	52	.
chr10	79594307	79596507	Peak_6584	70	.
chr10	80370594	80372839	Peak_6652	34	.
chr10	80405784	80407956	Peak_6656	34	.
chr10	80750576	80752850	Peak_6679	42	.
chr10	80917130	80919395	Peak_6693	50	.
chr10	81191367	81193811	Peak_6713	52	.
chr10	81449306	81451425	Peak_6738	52	.
chr10	81463396	81465591	Peak_6739	65	.
chr10	81523359	81525570	Peak_6745	105	.
chr10	81549336	81551543	Peak_6748	27	.
chr10	81579484	81582004	Peak_6753	68	.
chr10	81929128	81931340	Peak_6767	65	.
chr10	82082132	82084562	Peak_6773	37	.
chr10	82166952	82169152	Peak_6775	46	.
chr10	82795607	82798067	Peak_6790	34	.
chr10	82813116	82815631	Peak_6793	70	.
chr10	82865559	82867607	Peak_6796	36	.
chr10	83005327	83007512	Peak_6811	14	.
chr10	83300761	83303093	Peak_6821	62	.
chr10	83564609	83566804	Peak_6829	43	.
chr10	83636356	83638640	Peak_6831	48	.
chr10	83856766	83859054	Peak_6839	48	.
chr10	83945426	83947902	Peak_6840	77	.
chr10	84059630	84062178	Peak_6843	43	.
chr10	84400868	84403118	Peak_6846	92	.
chr10	84437063	84439308	Peak_6848	72	.
chr10	84645621	84648044	Peak_6859	37	.
chr10	84815099	84817392	Peak_6862	71	.
chr10	84819331	84821551	Peak_6863	73	.
chr10	84955295	84957490	Peak_6871	21	.
chr10	85034202	85036616	Peak_6874	64	.
chr10	85292232	85294523	Peak_6882	61	.
chr10	85500947	85503450	Peak_6887	79	.
chr10	85586786	85589152	Peak_6888	61	.
chr10	85655025	85657312	Peak_6892	25	.
chr10	85730859	85733105	Peak_6894	42	.
chr10	85927572	85929931	Peak_6899	62	.
chr10	85956667	85958874	Peak_6900	82	.
chr10	85967153	85969319	Peak_6901	26	.
chr10	85968953	85971161	Peak_6902	39	.
chr10	85988572	85990826	Peak_6903	44	.
chr10	86052169	86054405	Peak_6905	66	.
chr10	86123279	86125474	Peak_6907	34	.
chr10	86301794	86304081	Peak_6916	74	.
chr10	86384491	86386901	Peak_6919	93	.
chr10	86684190	86686947	Peak_6927	75	.
chr10	86730053	86732498	Peak_6930	42	.
chr10	86827817	86830119	Peak_6934	52	.
chr10	86970963	86973461	Peak_6936	66	.
chr10	86989682	86992121	Peak_6937	65	.
chr10	87023914	87026181	Peak_6939	121	.
chr10	87491919	87494109	Peak_6948	47	.
chr10	87551704	87554014	Peak_6950	98	.
chr10	87857945	87860145	Peak_6956	41	.
chr10	88227555	88230249	Peak_6966	62	.
chr10	88303382	88305651	Peak_6968	71	.
chr10	88389236	88391689	Peak_6977	46	.
chr10	88416815	88419032	Peak_6979	38	.
chr10	88513569	88515829	Peak_6986	62	.
chr10	89382533	89384816	Peak_7008	108	.
chr10	89394870	89397208	Peak_7009	81	.
chr10	89406380	89408953	Peak_7011	32	.
chr10	89460859	89463176	Peak_7016	108	.
chr10	89520876	89523149	Peak_7018	74	.
chr10	89629158	89631401	Peak_7022	37	.
chr10	89694274	89696525	Peak_7025	48	.
chr10	89707762	89710076	Peak_7027	104	.
chr10	89822962	89825448	Peak_7034	87	.
chr10	89882650	89884889	Peak_7038	85	.
chr10	90209085	90211512	Peak_7041	109	.
chr10	90372480	90375011	Peak_7044	50	.
chr10	90727355	90729907	Peak_7048	90	.
chr10	90732712	90734929	Peak_7049	72	.
chr10	90979621	90981759	Peak_7052	43	.
chr10	91137380	91139578	Peak_7063	41	.
chr10	91241437	91243905	Peak_7072	104	.
chr10	93165027	93167272	Peak_7087	26	.
chr10	93308700	93310900	Peak_7095	27	.
chr10	93687649	93690188	Peak_7116	53	.
chr10	94115326	94117535	Peak_7128	52	.
chr10	94332364	94334570	Peak_7133	14	.
chr10	94355929	94358129	Peak_7134	50	.
chr10	94520950	94523101	Peak_7140	26	.
chr10	94608333	94610559	Peak_7148	65	.
chr10	94622690	94624890	Peak_7149	45	.
chr10	94990544	94992960	Peak_7174	35	.
chr10	95142087	95144343	Peak_7180	42	.
chr10	95150071	95152438	Peak_7182	117	.
chr10	95816380	95819121	Peak_7212	100	.
chr10	95893786	95896073	Peak_7215	95	.
chr10	95969754	95971970	Peak_7218	35	.
chr10	96014606	96017124	Peak_7220	75	.
chr10	96122945	96125191	Peak_7226	47	.
chr10	96212903	96215238	Peak_7233	75	.
chr10	96399763	96402031	Peak_7244	73	.
chr10	96470599	96472799	Peak_7246	58	.
chr10	96685279	96687474	Peak_7253	84	.
chr10	96750585	96752859	Peak_7255	147	.
chr10	96786064	96788568	Peak_7256	72	.
chr10	96933720	96935928	Peak_7258	75	.
chr10	97159328	97161806	Peak_7259	84	.
chr10	98493397	98495698	Peak_7273	224	.
chr10	98724259	98726497	Peak_7280	78	.
chr10	98733091	98735416	Peak_7281	38	.
chr10	98780842	98783387	Peak_7285	193	.
chr10	98879798	98881998	Peak_7291	57	.
chr10	98945122	98947387	Peak_7295	94	.
chr10	98965847	98968188	Peak_7297	99	.
chr10	99080609	99082911	Peak_7299	64	.
chr10	99096527	99098765	Peak_7301	82	.
chr10	99180995	99183490	Peak_7311	103	.
chr10	99196952	99199305	Peak_7313	30	.
chr10	99240883	99243666	Peak_7318	84	.
chr10	99357415	99359615	Peak_7323	29	.
chr10	99392269	99394541	Peak_7324	37	.
chr10	99429702	99432010	Peak_7325	84	.
chr10	99466281	99468736	Peak_7330	78	.
chr10	99614784	99617083	Peak_7335	128	.
chr10	99631501	99633793	Peak_7337	32	.
chr10	99640873	99643161	Peak_7338	103	.
chr10	99710621	99712879	Peak_7341	89	.
chr10	99985593	99988066	Peak_7346	37	.
chr10	100695212	100697422	Peak_7362	24	.
chr10	100741054	100743402	Peak_7366	89	.
chr10	100867629	100869829	Peak_7370	77	.
chr10	101119346	101121474	Peak_7373	29	.
chr10	102388241	102390455	Peak_7378	85	.
chr10	102450643	102453004	Peak_7380	58	.
chr10	102497830	102500041	Peak_7382	85	.
chr10	102621583	102623889	Peak_7387	87	.
chr10	102711251	102713598	Peak_7390	130	.
chr10	102734271	102736492	Peak_7391	67	.
chr10	102835826	102838181	Peak_7392	94	.
chr10	103234953	103237445	Peak_7400	56	.
chr10	104495523	104497533	Peak_7416	14	.
chr10	104850906	104853169	Peak_7425	31	.
chr10	105224797	105227174	Peak_7433	38	.
chr10	105507450	105509803	Peak_7438	105	.
chr10	105522479	105524846	Peak_7439	41	.
chr10	105596415	105598615	Peak_7442	30	.
chr10	105713988	105716334	Peak_7445	47	.
chr10	105773472	105775712	Peak_7446	166	.
chr10	105833777	105835977	Peak_7447	42	.
chr10	106469020	106471301	Peak_7454	46	.
chr10	106931606	106934156	Peak_7457	122	.
chr10	107492521	107494721	Peak_7464	50	.
chr10	107799027	107801227	Peak_7469	161	.
chr10	107809797	107812208	Peak_7470	69	.
chr10	107871673	107873986	Peak_7473	80	.
chr10	108088428	108090788	Peak_7483	31	.
chr10	108154614	108156910	Peak_7485	79	.
chr10	108166920	108169191	Peak_7487	119	.
chr10	108299848	108302199	Peak_7492	122	.
chr10	108433157	108435357	Peak_7495	26	.
chr10	109745756	109748157	Peak_7504	163	.
chr10	109860375	109862605	Peak_7507	46	.
chr10	109919789	109922108	Peak_7510	155	.
chr10	109985135	109987604	Peak_7512	95	.
chr10	110084193	110086431	Peak_7515	94	.
chr10	110084970	110087170	Peak_7516	21	.
chr10	110726821	110729129	Peak_7522	77	.
chr10	110804097	110806566	Peak_7528	83	.
chr10	110930924	110933139	Peak_7532	94	.
chr10	110961289	110963367	Peak_7534	35	.
chr10	111003253	111005443	Peak_7538	32	.
chr10	111118454	111120759	Peak_7548	65	.
chr10	111170287	111172593	Peak_7552	78	.
chr10	111421627	111423983	Peak_7564	43	.
chr10	111445537	111447713	Peak_7567	50	.
chr10	111720094	111722382	Peak_7578	93	.
chr10	111745065	111747555	Peak_7579	30	.
chr10	111924542	111926742	Peak_7584	91	.
chr10	111956787	111959067	Peak_7585	69	.
chr10	112050262	112052586	Peak_7592	129	.
chr10	112270771	112273045	Peak_7601	37	.
chr10	112800654	112802859	Peak_7608	97	.
chr10	113026389	113028649	Peak_7615	79	.
chr10	115059747	115062109	Peak_7624	144	.
chr10	115170439	115172771	Peak_7627	132	.
chr10	115183822	115186068	Peak_7628	188	.
chr10	115311272	115313505	Peak_7633	58	.
chr10	115327411	115329729	Peak_7638	94	.
chr10	115530058	115532210	Peak_7647	80	.
chr10	115585952	115588152	Peak_7649	62	.
chr10	115586391	115588635	Peak_7649a	62	.
chr10	115623007	115625450	Peak_7652	115	.
chr10	115777690	115780135	Peak_7656	58	.
chr10	115892084	115894297	Peak_7660	101	.
chr10	116287181	116289457	Peak_7676	85	.
chr10	116918452	116920890	Peak_7696	67	.
chr10	117077300	117079531	Peak_7704	84	.
chr10	117273702	117276010	Peak_7714	86	.
chr10	117392029	117394520	Peak_7722	56	.
chr10	117594848	117597254	Peak_7733	45	.
chr10	117754257	117756457	Peak_7739	61	.
chr10	117807003	117809368	Peak_7741	26	.
chr10	117855131	117857459	Peak_7745	29	.
chr10	117925061	117927313	Peak_7749	30	.
chr10	118049238	118051419	Peak_7755	17	.
chr10	118051098	118053317	Peak_7756	35	.
chr10	118063862	118066203	Peak_7757	63	.
chr10	118084137	118086230	Peak_7758	49	.
chr10	118177954	118180179	Peak_7763	37	.
chr10	118215155	118217469	Peak_7765	77	.
chr10	118369575	118371803	Peak_7769	130	.
chr10	118405920	118408156	Peak_7770	35	.
chr10	118467888	118470389	Peak_7773	76	.
chr10	118479840	118482161	Peak_7775	89	.
chr10	118662031	118664244	Peak_7783	20	.
chr10	118803572	118806160	Peak_7791	75	.
chr10	119033488	119035688	Peak_7797	30	.
chr10	119049148	119051631	Peak_7798	38	.
chr10	119085553	119087972	Peak_7801	56	.
chr10	119203362	119205615	Peak_7805	81	.
chr10	119381356	119383556	Peak_7809	74	.
chr10	119451783	119454173	Peak_7810	30	.
chr10	119609389	119611753	Peak_7812	84	.
chr10	120124293	120126739	Peak_7818	74	.
chr10	120139969	120142466	Peak_7820	84	.
chr10	120181980	120184245	Peak_7822	45	.
chr10	120188387	120190537	Peak_7823	23	.
chr10	120219005	120221299	Peak_7830	73	.
chr10	120225884	120228093	Peak_7831	42	.
chr10	120246469	120248734	Peak_7832	89	.
chr10	120256258	120258646	Peak_7833	77	.
chr10	120322834	120325082	Peak_7836	35	.
chr10	120376233	120378540	Peak_7837	38	.
chr10	120421068	120423206	Peak_7839	29	.
chr10	120664686	120666886	Peak_7848	21	.
chr10	120856719	120858985	Peak_7856	49	.
chr10	120875091	120877507	Peak_7858	56	.
chr10	121088243	121090512	Peak_7866	73	.
chr10	121149720	121151999	Peak_7867	38	.
chr10	121267720	121270137	Peak_7872	44	.
chr10	121292839	121295049	Peak_7874	30	.
chr10	121296547	121298750	Peak_7875	49	.
chr10	121304509	121306728	Peak_7876	84	.
chr10	121309804	121311978	Peak_7877	60	.
chr10	121582067	121584366	Peak_7897	34	.
chr10	121590110	121592398	Peak_7899	32	.
chr10	121700403	121702652	Peak_7906	49	.
chr10	121769999	121772552	Peak_7908	65	.
chr10	121885608	121888028	Peak_7914	117	.
chr10	121961108	121963407	Peak_7919	41	.
chr10	121971576	121973796	Peak_7920	61	.
chr10	122053609	122055809	Peak_7927	95	.
chr10	122118495	122120695	Peak_7929	48	.
chr10	122528411	122530638	Peak_7945	47	.
chr10	122543210	122545596	Peak_7947	64	.
chr10	122726420	122728620	Peak_7954	50	.
chr10	122746543	122748779	Peak_7957	53	.
chr10	122893928	122896353	Peak_7965	54	.
chr10	122986800	122989012	Peak_7973	55	.
chr10	123084105	123086543	Peak_7975	101	.
chr10	123090899	123093082	Peak_7976	46	.
chr10	123182824	123185135	Peak_7979	70	.
chr10	123208464	123210853	Peak_7982	98	.
chr10	123262889	123265153	Peak_7984	48	.
chr10	123264403	123266602	Peak_7985	20	.
chr10	125212579	125215146	Peak_8000	76	.
chr10	125330499	125332708	Peak_8007	58	.
chr10	125369168	125371554	Peak_8008	92	.
chr10	125537379	125539654	Peak_8015	66	.
chr10	125743888	125746226	Peak_8021	33	.
chr10	125993844	125996235	Peak_8030	197	.
chr10	126069941	126072569	Peak_8031	92	.
chr10	126329464	126331941	Peak_8033	141	.
chr10	126501033	126503737	Peak_8037	105	.
chr10	126827007	126829363	Peak_8044	42	.
chr10	126868765	126870992	Peak_8046	83	.
chr10	126904634	126907054	Peak_8048	83	.
chr10	126989470	126991682	Peak_8054	72	.
chr10	127069198	127071492	Peak_8060	101	.
chr10	127102894	127105189	Peak_8063	20	.
chr10	127110095	127112410	Peak_8065	50	.
chr10	127161798	127164089	Peak_8069	57	.
chr10	127480175	127482774	Peak_8090	87	.
chr10	127525860	127528046	Peak_8095	30	.
chr10	127562831	127565135	Peak_8096	56	.
chr10	127563356	127565542	Peak_8096a	56	.
chr10	127575384	127577663	Peak_8098	72	.
chr10	127603402	127605638	Peak_8102	57	.
chr10	127620771	127623337	Peak_8103	48	.
chr10	127654076	127656518	Peak_8107	32	.
chr10	127665709	127668119	Peak_8109	30	.
chr10	127892787	127895021	Peak_8115	79	.
chr10	128093676	128095936	Peak_8126	104	.
chr10	128230764	128233352	Peak_8133	37	.
chr10	128492726	128495037	Peak_8148	68	.
chr10	128611827	128614200	Peak_8157	67	.
chr10	128779482	128781617	Peak_8169	51	.
chr10	128894494	128896992	Peak_8173	55	.
chr10	128912330	128914548	Peak_8175	107	.
chr10	128959755	128961924	Peak_8179	19	.
chr10	128976540	128978830	Peak_8181	144	.
chr10	128988949	128991438	Peak_8182	51	.
chr10	129010501	129012723	Peak_8183	84	.
chr10	129734385	129736580	Peak_8192	112	.
chr10	129972010	129974272	Peak_8193	76	.
chr10	129980926	129983182	Peak_8194	49	.
chr10	130091961	130094180	Peak_8195	111	.
chr10	130227406	130229615	Peak_8197	106	.
chr10	130228629	130230846	Peak_8198	110	.
chr10	130329788	130332091	Peak_8206	18	.
chr10	130343136	130345235	Peak_8208	22	.
chr10	130468955	130471730	Peak_8210	64	.
chr10	130535213	130537413	Peak_8212	86	.
chr11	3288829	3291259	Peak_8241	35	.
chr11	3572253	3574497	Peak_8260	40	.
chr11	3862908	3865108	Peak_8264	47	.
chr11	3920602	3922802	Peak_8267	21	.
chr11	3931007	3933207	Peak_8268	51	.
chr11	4250400	4252723	Peak_8284	51	.
chr11	4257748	4260076	Peak_8285	47	.
chr11	4872780	4875107	Peak_8298	82	.
chr11	4945922	4948211	Peak_8300	51	.
chr11	5149800	5152083	Peak_8306	53	.
chr11	5176200	5178397	Peak_8308	34	.
chr11	5739998	5742341	Peak_8324	46	.
chr11	6364907	6367255	Peak_8346	146	.
chr11	6390567	6392865	Peak_8348	39	.
chr11	6404871	6407024	Peak_8349	29	.
chr11	6405289	6407314	Peak_8350	50	.
chr11	6496714	6498955	Peak_8357	62	.
chr11	6521812	6524122	Peak_8360	91	.
chr11	6559998	6562324	Peak_8363	61	.
chr11	6585696	6587998	Peak_8365	80	.
chr11	6614507	6616985	Peak_8368	77	.
chr11	6678843	6681178	Peak_8372	40	.
chr11	7199077	7201285	Peak_8378	64	.
chr11	7615777	7617977	Peak_8382	18	.
chr11	8423279	8425564	Peak_8390	81	.
chr11	8467550	8469984	Peak_8393	76	.
chr11	8655841	8658315	Peak_8406	106	.
chr11	8678144	8680344	Peak_8408	84	.
chr11	8688079	8690777	Peak_8409	71	.
chr11	9284189	9286451	Peak_8428	52	.
chr11	9346806	9349003	Peak_8431	14	.
chr11	9372126	9374697	Peak_8433	68	.
chr11	10148151	10150402	Peak_8441	79	.
chr11	11115286	11117468	Peak_8452	16	.
chr11	11130710	11133002	Peak_8453	53	.
chr11	11222211	11224470	Peak_8455	78	.
chr11	11454076	11456276	Peak_8459	88	.
chr11	11520834	11523382	Peak_8462	127	.
chr11	11572669	11574984	Peak_8469	71	.
chr11	11678111	11680471	Peak_8472	19	.
chr11	11715562	11717762	Peak_8479	49	.
chr11	11765187	11767529	Peak_8484	87	.
chr11	11775847	11778055	Peak_8485	49	.
chr11	11877868	11880308	Peak_8495	56	.
chr11	11885456	11887832	Peak_8496	68	.
chr11	11972459	11974659	Peak_8499	122	.
chr11	11973943	11976150	Peak_8500	83	.
chr11	12290259	12292627	Peak_8504	65	.
chr11	12372408	12374671	Peak_8506	116	.
chr11	12810181	12812521	Peak_8516	48	.
chr11	16411739	16413944	Peak_8527	72	.
chr11	16524039	16526228	Peak_8529	60	.
chr11	16531938	16534257	Peak_8530	146	.
chr11	16668721	16671054	Peak_8534	62	.
chr11	16768762	16771011	Peak_8538	25	.
chr11	16931083	16933436	Peak_8540	37	.
chr11	16955505	16958020	Peak_8543	98	.
chr11	16966877	16969129	Peak_8544	88	.
chr11	16976026	16978355	Peak_8546	57	.
chr11	17082008	17084211	Peak_8554	62	.
chr11	17165679	17167961	Peak_8557	30	.
chr11	17459020	17461220	Peak_8565	48	.
chr11	18010145	18012417	Peak_8570	84	.
chr11	18882546	18884862	Peak_8582	106	.
chr11	18956901	18959311	Peak_8585	65	.
chr11	19006631	19009122	Peak_8589	28	.
chr11	19469956	19472160	Peak_8601	56	.
chr11	19631586	19634021	Peak_8607	54	.
chr11	19829582	19831925	Peak_8610	51	.
chr11	19938582	19940791	Peak_8616	47	.
chr11	19978414	19980644	Peak_8621	19	.
chr11	19986245	19988414	Peak_8622	36	.
chr11	19992821	19995084	Peak_8624	92	.
chr11	20132028	20134486	Peak_8628	94	.
chr11	20262077	20264286	Peak_8634	33	.
chr11	20444933	20447156	Peak_8638	50	.
chr11	20463636	20465836	Peak_8640	89	.
chr11	20467765	20469965	Peak_8641	29	.
chr11	20560166	20562582	Peak_8647	55	.
chr11	20957105	20959354	Peak_8662	40	.
chr11	21032835	21035360	Peak_8665	56	.
chr11	21423483	21425683	Peak_8674	93	.
chr11	21424653	21427092	Peak_8675	74	.
chr11	21984230	21986476	Peak_8690	69	.
chr11	22006940	22009521	Peak_8692	72	.
chr11	22436585	22438742	Peak_8696	52	.
chr11	22583586	22586090	Peak_8698	55	.
chr11	22630586	22632797	Peak_8700	26	.
chr11	22665009	22667301	Peak_8703	115	.
chr11	22709771	22711974	Peak_8707	117	.
chr11	22842027	22844346	Peak_8714	79	.
chr11	22927871	22930223	Peak_8721	22	.
chr11	22955941	22958178	Peak_8724	79	.
chr11	23167705	23169906	Peak_8735	80	.
chr11	23564898	23567114	Peak_8746	96	.
chr11	23854454	23856743	Peak_8758	96	.
chr11	23986911	23989313	Peak_8763	65	.
chr11	24007160	24009507	Peak_8764	34	.
chr11	24064377	24066671	Peak_8767	72	.
chr11	24296583	24298973	Peak_8786	31	.
chr11	24304234	24306288	Peak_8787	17	.
chr11	24356445	24358702	Peak_8789	43	.
chr11	24463860	24466110	Peak_8796	68	.
chr11	25103565	25105770	Peak_8804	49	.
chr11	25287478	25289744	Peak_8807	76	.
chr11	25300209	25302483	Peak_8808	117	.
chr11	25847881	25850316	Peak_8809	116	.
chr11	25861665	25864093	Peak_8810	105	.
chr11	26127459	26130372	Peak_8813	90	.
chr11	26160398	26162669	Peak_8815	112	.
chr11	26163977	26166400	Peak_8816	25	.
chr11	26803835	26806443	Peak_8832	124	.
chr11	26960640	26962937	Peak_8834	158	.
chr11	26995816	26998017	Peak_8835	46	.
chr11	28811714	28813915	Peak_8850	76	.
chr11	29218131	29220366	Peak_8854	44	.
chr11	29427871	29430249	Peak_8858	87	.
chr11	29637854	29640138	Peak_8864	77	.
chr11	29807670	29809931	Peak_8876	76	.
chr11	29861220	29863548	Peak_8878	48	.
chr11	29884224	29886534	Peak_8879	199	.
chr11	30056338	30058654	Peak_8882	126	.
chr11	30165235	30167781	Peak_8886	171	.
chr11	30223674	30225925	Peak_8891	50	.
chr11	30884334	30886612	Peak_8903	30	.
chr11	30999032	31001247	Peak_8906	62	.
chr11	31368249	31370612	Peak_8913	35	.
chr11	31637019	31639357	Peak_8919	79	.
chr11	31820614	31822814	Peak_8927	38	.
chr11	31823658	31825916	Peak_8928	14	.
chr11	31941284	31943551	Peak_8933	99	.
chr11	31999279	32001613	Peak_8935	75	.
chr11	32155902	32158112	Peak_8942	32	.
chr11	32161197	32163708	Peak_8943	83	.
chr11	32237575	32239782	Peak_8950	59	.
chr11	32246185	32248393	Peak_8951	56	.
chr11	32298968	32301194	Peak_8956	51	.
chr11	32299537	32301671	Peak_8957	27	.
chr11	32341858	32344053	Peak_8961	20	.
chr11	32406999	32409202	Peak_8964	34	.
chr11	32488478	32490707	Peak_8967	26	.
chr11	32579500	32581850	Peak_8975	150	.
chr11	32670505	32672701	Peak_8980	21	.
chr11	33169403	33171803	Peak_8993	43	.
chr11	33273338	33275538	Peak_8995	55	.
chr11	33931108	33933590	Peak_9002	36	.
chr11	33964449	33966655	Peak_9005	144	.
chr11	34009824	34012153	Peak_9010	41	.
chr11	34049678	34051947	Peak_9014	37	.
chr11	34071443	34073656	Peak_9016	85	.
chr11	34115770	34118097	Peak_9018	78	.
chr11	34388426	34390874	Peak_9023	46	.
chr11	35504356	35506736	Peak_9038	96	.
chr11	35536580	35538743	Peak_9040	16	.
chr11	35797938	35800193	Peak_9048	28	.
chr11	35899160	35901360	Peak_9053	46	.
chr11	36000357	36002623	Peak_9056	95	.
chr11	36044716	36046916	Peak_9058	52	.
chr11	40762533	40764754	Peak_9083	124	.
chr11	40926227	40928449	Peak_9085	61	.
chr11	41706500	41708664	Peak_9090	20	.
chr11	43398429	43400629	Peak_9102	60	.
chr11	43450357	43452618	Peak_9107	32	.
chr11	43473576	43475907	Peak_9109	53	.
chr11	43775131	43777425	Peak_9129	59	.
chr11	43959294	43961640	Peak_9133	33	.
chr11	44173606	44175914	Peak_9137	57	.
chr11	44203439	44205889	Peak_9139	37	.
chr11	44210861	44213099	Peak_9140	80	.
chr11	44389399	44391543	Peak_9143	46	.
chr11	44544340	44546632	Peak_9155	33	.
chr11	44623717	44625941	Peak_9160	53	.
chr11	45677778	45680013	Peak_9175	49	.
chr11	45751269	45753997	Peak_9176	68	.
chr11	45883140	45885348	Peak_9185	38	.
chr11	46251108	46253306	Peak_9199	35	.
chr11	46285802	46288200	Peak_9203	105	.
chr11	46313678	46315896	Peak_9206	62	.
chr11	46430203	46432498	Peak_9212	85	.
chr11	46465847	46468185	Peak_9217	25	.
chr11	46487286	46489534	Peak_9220	49	.
chr11	47170058	47172509	Peak_9230	63	.
chr11	48786861	48789141	Peak_9239	140	.
chr11	48825161	48827620	Peak_9246	63	.
chr11	48855524	48857959	Peak_9250	34	.
chr11	49063082	49065292	Peak_9262	36	.
chr11	49169675	49171882	Peak_9270	108	.
chr11	49424630	49427019	Peak_9280	24	.
chr11	49608076	49610336	Peak_9281	30	.
chr11	49738980	49741176	Peak_9287	55	.
chr11	50025882	50028066	Peak_9297	31	.
chr11	50586114	50588293	Peak_9318	46	.
chr11	50602247	50604401	Peak_9320	26	.
chr11	50849268	50851468	Peak_9329	26	.
chr11	50930171	50932631	Peak_9331	26	.
chr11	51289116	51291535	Peak_9338	43	.
chr11	51636931	51639242	Peak_9350	106	.
chr11	51873445	51875633	Peak_9364	19	.
chr11	51910525	51912725	Peak_9367	47	.
chr11	52070828	52073107	Peak_9377	32	.
chr11	52395254	52397915	Peak_9391	35	.
chr11	53468973	53471228	Peak_9405	60	.
chr11	53736089	53738340	Peak_9412	91	.
chr11	53850873	53853073	Peak_9420	60	.
chr11	53858054	53860326	Peak_9421	55	.
chr11	54154926	54157243	Peak_9432	95	.
chr11	54800835	54803027	Peak_9442	65	.
chr11	54961851	54964098	Peak_9449	56	.
chr11	54971406	54973606	Peak_9450	57	.
chr11	54997369	54999569	Peak_9452	33	.
chr11	55112525	55114776	Peak_9457	101	.
chr11	55119692	55122276	Peak_9458	57	.
chr11	55135843	55138087	Peak_9460	62	.
chr11	55196773	55199143	Peak_9463	40	.
chr11	57466741	57469026	Peak_9490	39	.
chr11	57726305	57728799	Peak_9496	84	.
chr11	57950693	57952895	Peak_9505	24	.
chr11	58091794	58093858	Peak_9511	45	.
chr11	58182733	58184924	Peak_9518	31	.
chr11	58198369	58200691	Peak_9519	75	.
chr11	58223409	58225620	Peak_9521	59	.
chr11	58238299	58240538	Peak_9523	57	.
chr11	58305926	58308262	Peak_9525	51	.
chr11	58401136	58403345	Peak_9529	27	.
chr11	58994926	58997161	Peak_9548	25	.
chr11	59420513	59422883	Peak_9563	23	.
chr11	59471312	59473601	Peak_9566	33	.
chr11	59505667	59507723	Peak_9568	15	.
chr11	59786572	59788671	Peak_9574	33	.
chr11	59884375	59886737	Peak_9580	44	.
chr11	59947106	59949306	Peak_9582	34	.
chr11	59963875	59966437	Peak_9583	63	.
chr11	60090086	60092365	Peak_9585	74	.
chr11	60129597	60131750	Peak_9588	55	.
chr11	60219323	60221733	Peak_9594	49	.
chr11	60267648	60269894	Peak_9596	23	.
chr11	60304719	60306969	Peak_9597	41	.
chr11	60453537	60455671	Peak_9600	40	.
chr11	62575663	62578016	Peak_9656	93	.
chr11	62608070	62610387	Peak_9658	103	.
chr11	62612764	62615026	Peak_9659	77	.
chr11	62645314	62647321	Peak_9661	41	.
chr11	62692370	62694624	Peak_9664	75	.
chr11	62748586	62750753	Peak_9669	36	.
chr11	62787950	62790185	Peak_9672	56	.
chr11	63045587	63047789	Peak_9679	75	.
chr11	63050134	63052363	Peak_9680	77	.
chr11	63134779	63136962	Peak_9682	73	.
chr11	63905541	63907993	Peak_9689	59	.
chr11	63924374	63926574	Peak_9693	84	.
chr11	63951186	63953386	Peak_9694	33	.
chr11	63956408	63958606	Peak_9695	40	.
chr11	63988193	63990510	Peak_9699	37	.
chr11	64036447	64038855	Peak_9701	55	.
chr11	64395433	64397751	Peak_9706	102	.
chr11	64516058	64518280	Peak_9708	33	.
chr11	64617907	64620159	Peak_9713	17	.
chr11	64717744	64719990	Peak_9716	54	.
chr11	65793556	65796073	Peak_9728	28	.
chr11	65819928	65822147	Peak_9730	114	.
chr11	65851177	65853407	Peak_9731	73	.
chr11	66904837	66907109	Peak_9741	107	.
chr11	66981843	66984095	Peak_9743	76	.
chr11	66984027	66986362	Peak_9744	69	.
chr11	67009509	67011700	Peak_9745	75	.
chr11	67079348	67081550	Peak_9750	78	.
chr11	67372382	67374677	Peak_9758	30	.
chr11	67478589	67480871	Peak_9759	45	.
chr11	67481279	67483433	Peak_9760	27	.
chr11	67603350	67605672	Peak_9766	66	.
chr11	67656758	67658983	Peak_9770	34	.
chr11	67920504	67922740	Peak_9772	39	.
chr11	68938588	68940973	Peak_9795	84	.
chr11	69007282	69009501	Peak_9799	32	.
chr11	69989926	69992194	Peak_9857	47	.
chr11	70019839	70022736	Peak_9861	60	.
chr11	70220001	70222201	Peak_9865	78	.
chr11	72265707	72268028	Peak_9913	80	.
chr11	72410688	72412874	Peak_9917	21	.
chr11	72420484	72422838	Peak_9918	44	.
chr11	72440204	72442466	Peak_9920	111	.
chr11	72537261	72539331	Peak_9925	55	.
chr11	73029855	73032094	Peak_9941	77	.
chr11	73107273	73109473	Peak_9946	39	.
chr11	73168396	73170594	Peak_9951	55	.
chr11	73280512	73283013	Peak_9956	113	.
chr11	75011988	75014203	Peak_9988	66	.
chr11	75136117	75138418	Peak_9991	50	.
chr11	75226815	75229015	Peak_10001	54	.
chr11	75560061	75562344	Peak_10017	24	.
chr11	75570406	75572662	Peak_10018	47	.
chr11	75586671	75589064	Peak_10020	61	.
chr11	76026712	76028919	Peak_10036	50	.
chr11	76242440	76244799	Peak_10040	18	.
chr11	76478736	76480918	Peak_10047	42	.
chr11	77490159	77492258	Peak_10072	24	.
chr11	77518100	77520322	Peak_10077	32	.
chr11	78321987	78324187	Peak_10100	55	.
chr11	78983753	78986106	Peak_10113	66	.
chr11	79022607	79024672	Peak_10114	31	.
chr11	79151777	79153977	Peak_10118	38	.
chr11	79277876	79279985	Peak_10122	59	.
chr11	79519021	79521227	Peak_10124	53	.
chr11	79576910	79579065	Peak_10128	30	.
chr11	79709880	79712240	Peak_10138	28	.
chr11	80144819	80147039	Peak_10148	53	.
chr11	80289021	80291462	Peak_10152	61	.
chr11	80507588	80509824	Peak_10162	61	.
chr11	80602123	80604171	Peak_10164	19	.
chr11	80669566	80671766	Peak_10165	26	.
chr11	81846859	81849207	Peak_10171	74	.
chr11	81912204	81914428	Peak_10173	33	.
chr11	82034273	82036593	Peak_10176	88	.
chr11	82541072	82543311	Peak_10181	42	.
chr11	82611157	82613265	Peak_10182	29	.
chr11	82951180	82953356	Peak_10190	16	.
chr11	82951571	82953934	Peak_10191	55	.
chr11	83019750	83022050	Peak_10192	32	.
chr11	83065880	83068505	Peak_10194	50	.
chr11	83648230	83650719	Peak_10214	34	.
chr11	83788316	83790511	Peak_10220	46	.
chr11	83941006	83943345	Peak_10222	37	.
chr11	83963219	83965748	Peak_10223	46	.
chr11	84066944	84069132	Peak_10225	23	.
chr11	84350337	84352586	Peak_10231	25	.
chr11	84915137	84917337	Peak_10239	105	.
chr11	85322780	85325095	Peak_10247	34	.
chr11	85848201	85850414	Peak_10253	60	.
chr11	86994684	86996952	Peak_10276	48	.
chr11	87038446	87040640	Peak_10277	52	.
chr11	87661432	87663572	Peak_10297	34	.
chr11	88086032	88088244	Peak_10310	21	.
chr11	88163463	88165731	Peak_10313	62	.
chr11	88186779	88189107	Peak_10314	71	.
chr11	88630829	88633153	Peak_10324	30	.
chr11	88949322	88951582	Peak_10329	43	.
chr11	88992631	88994926	Peak_10333	88	.
chr11	89545245	89547445	Peak_10350	28	.
chr11	90028404	90030711	Peak_10357	75	.
chr11	90070834	90073252	Peak_10358	58	.
chr11	90087557	90089777	Peak_10359	47	.
chr11	90223949	90226664	Peak_10364	92	.
chr11	90537725	90540073	Peak_10380	63	.
chr11	90576410	90578701	Peak_10383	54	.
chr11	90585197	90587645	Peak_10384	54	.
chr11	90663347	90665639	Peak_10387	82	.
chr11	90686550	90688989	Peak_10389	81	.
chr11	90696509	90698709	Peak_10390	153	.
chr11	93732626	93734826	Peak_10417	23	.
chr11	93762135	93764351	Peak_10418	33	.
chr11	94144249	94146470	Peak_10434	34	.
chr11	94159439	94161643	Peak_10436	82	.
chr11	94264522	94266722	Peak_10443	27	.
chr11	94326909	94329266	Peak_10446	44	.
chr11	94369879	94372097	Peak_10448	31	.
chr11	94752140	94754276	Peak_10464	27	.
chr11	94935920	94938284	Peak_10470	29	.
chr11	94978063	94980246	Peak_10471	62	.
chr11	95711538	95713823	Peak_10496	35	.
chr11	96764704	96766904	Peak_10512	28	.
chr11	96823189	96825390	Peak_10516	75	.
chr11	97028997	97031434	Peak_10527	40	.
chr11	97049680	97051880	Peak_10529	40	.
chr11	97399538	97401621	Peak_10537	72	.
chr11	97640897	97643034	Peak_10542	48	.
chr11	97717369	97719596	Peak_10547	37	.
chr11	98025896	98028096	Peak_10562	37	.
chr11	98357196	98359470	Peak_10570	48	.
chr11	98917059	98919573	Peak_10604	39	.
chr11	99385102	99387302	Peak_10625	62	.
chr11	100413318	100415723	Peak_10637	39	.
chr11	100544605	100546805	Peak_10641	69	.
chr11	100769860	100772069	Peak_10653	44	.
chr11	100813473	100815716	Peak_10654	60	.
chr11	101062640	101065201	Peak_10665	58	.
chr11	101086199	101088399	Peak_10668	51	.
chr11	101664261	101666879	Peak_10692	80	.
chr11	102772954	102775167	Peak_10730	20	.
chr11	103381073	103383447	Peak_10751	71	.
chr11	104288501	104290949	Peak_10768	48	.
chr11	104366875	104369075	Peak_10769	50	.
chr11	104424030	104426358	Peak_10770	124	.
chr11	104580605	104582841	Peak_10774	56	.
chr11	105125393	105127613	Peak_10783	57	.
chr11	105346861	105349061	Peak_10790	53	.
chr11	105900430	105902909	Peak_10800	63	.
chr11	106470785	106472985	Peak_10828	39	.
chr11	107416096	107418630	Peak_10860	86	.
chr11	107719351	107721547	Peak_10870	66	.
chr11	107874853	107877053	Peak_10871	61	.
chr11	108035498	108037818	Peak_10874	28	.
chr11	108245241	108247615	Peak_10881	74	.
chr11	108377142	108379358	Peak_10887	41	.
chr11	109269473	109271740	Peak_10897	69	.
chr11	109311175	109313458	Peak_10900	65	.
chr11	109361319	109363570	Peak_10904	33	.
chr11	109439022	109441307	Peak_10911	76	.
chr11	109669516	109671708	Peak_10926	47	.
chr11	109794767	109796973	Peak_10929	23	.
chr11	109874869	109877164	Peak_10931	32	.
chr11	109994730	109996984	Peak_10935	94	.
chr11	110164925	110167204	Peak_10936	82	.
chr11	110267538	110269751	Peak_10937	70	.
chr11	110378979	110381197	Peak_10944	45	.
chr11	110447391	110449901	Peak_10949	50	.
chr11	110495230	110497456	Peak_10953	85	.
chr11	110536679	110539110	Peak_10955	61	.
chr11	110571637	110573837	Peak_10956	19	.
chr11	110715485	110717685	Peak_10958	43	.
chr11	110726545	110728916	Peak_10959	88	.
chr11	110780715	110783175	Peak_10960	52	.
chr11	111077180	111079463	Peak_10969	77	.
chr11	111087820	111090298	Peak_10970	85	.
chr11	111721366	111723582	Peak_10980	59	.
chr11	112129069	112131379	Peak_10983	34	.
chr11	112154260	112156670	Peak_10985	30	.
chr11	112781331	112783475	Peak_10989	15	.
chr11	113060008	113062348	Peak_10991	83	.
chr11	113163995	113166399	Peak_10993	48	.
chr11	113338815	113341257	Peak_11001	45	.
chr11	113469034	113471644	Peak_11002	70	.
chr11	113507198	113509383	Peak_11004	36	.
chr11	113611080	113613594	Peak_11009	62	.
chr11	113616704	113618917	Peak_11010	46	.
chr11	114321667	114323937	Peak_11031	54	.
chr11	114445762	114448046	Peak_11034	73	.
chr11	114462082	114464272	Peak_11035	35	.
chr11	114668005	114670238	Peak_11042	36	.
chr11	114674369	114676790	Peak_11043	79	.
chr11	114911935	114914191	Peak_11054	66	.
chr11	114959503	114961703	Peak_11055	52	.
chr11	115172674	115174987	Peak_11063	51	.
chr11	115474616	115476813	Peak_11075	109	.
chr11	115490819	115492990	Peak_11076	67	.
chr11	115822885	115825257	Peak_11094	91	.
chr11	115858571	115860801	Peak_11095	34	.
chr11	116489234	116491462	Peak_11129	67	.
chr11	116591583	116593703	Peak_11134	71	.
chr11	116656887	116659118	Peak_11137	59	.
chr11	117264994	117267327	Peak_11151	61	.
chr11	117337534	117339795	Peak_11159	100	.
chr11	117412255	117414455	Peak_11163	27	.
chr11	117610053	117612358	Peak_11165	75	.
chr11	117959112	117961237	Peak_11181	20	.
chr11	118231328	118233601	Peak_11192	42	.
chr11	118354333	118356529	Peak_11195	53	.
chr11	118362203	118364465	Peak_11196	58	.
chr11	118400780	118403131	Peak_11197	79	.
chr11	119189561	119191768	Peak_11215	56	.
chr11	119236879	119239228	Peak_11219	28	.
chr11	119353895	119356356	Peak_11225	33	.
chr11	119389300	119391689	Peak_11227	34	.
chr11	119954035	119956320	Peak_11240	32	.
chr11	119959862	119962101	Peak_11241	22	.
chr11	120141639	120143965	Peak_11247	54	.
chr11	120483436	120485712	Peak_11267	48	.
chr11	120726132	120728475	Peak_11279	101	.
chr11	120823107	120825679	Peak_11284	61	.
chr11	121705570	121707980	Peak_11313	42	.
chr11	121803473	121805780	Peak_11316	52	.
chr12	3097205	3099455	Peak_11321	79	.
chr12	3358305	3360725	Peak_11331	30	.
chr12	3376273	3378464	Peak_11333	37	.
chr12	3390002	3392427	Peak_11336	50	.
chr12	3547604	3549864	Peak_11339	27	.
chr12	3559647	3561942	Peak_11340	195	.
chr12	3739095	3741368	Peak_11345	69	.
chr12	3744585	3746936	Peak_11346	52	.
chr12	3758533	3760821	Peak_11347	143	.
[truncated: 9,007 more rows]

## Sheet: WT_close_Dido1ΔE16_open
chr1	4211840	4214075	Peak_4	38	.
chr1	9179637	9181730	Peak_36	12	.
chr1	20529957	20532019	Peak_126	12	.
chr1	38298643	38300843	Peak_267	16	.
chr1	55465252	55467435	Peak_406	19	.
chr1	62865022	62867375	Peak_459	14	.
chr1	76459184	76461382	Peak_568	33	.
chr1	79026225	79028608	Peak_585	35	.
chr1	80479630	80482000	Peak_600	15	.
chr1	89221553	89223858	Peak_706	12	.
chr1	92566782	92569035	Peak_728	41	.
chr1	94068031	94070505	Peak_752	27	.
chr1	94193754	94196046	Peak_754	23	.
chr1	94722546	94724586	Peak_760	23	.
chr1	95634781	95637395	Peak_772	20	.
chr1	98968685	98970815	Peak_795	18	.
chr1	101246764	101248813	Peak_802	21	.
chr1	108327188	108329412	Peak_851	34	.
chr1	116860716	116862876	Peak_882	22	.
chr1	121161198	121163387	Peak_920	27	.
chr1	124680210	124682527	Peak_940	20	.
chr1	130311397	130313688	Peak_991	19	.
chr1	140762018	140764275	Peak_1091	28	.
chr1	144706773	144709077	Peak_1119	20	.
chr1	145915097	145917279	Peak_1133	18	.
chr1	147675083	147677283	Peak_1144	24	.
chr1	150237999	150240144	Peak_1157	21	.
chr1	158331632	158333691	Peak_1235	13	.
chr1	166874516	166876709	Peak_1318	12	.
chr1	173787001	173789256	Peak_1391	34	.
chr1	173892316	173894676	Peak_1393	22	.
chr1	174831186	174833375	Peak_1399	21	.
chr10	10960043	10962241	Peak_1673	14	.
chr10	17462338	17464713	Peak_1719	20	.
chr10	19696632	19698803	Peak_1745	21	.
chr10	28949844	28952246	Peak_1817	25	.
chr10	45530998	45533255	Peak_1952	23	.
chr10	50543435	50545718	Peak_1977	30	.
chr10	52146737	52148867	Peak_1988	23	.
chr10	55425341	55427488	Peak_2019	14	.
chr10	63833150	63835270	Peak_2107	12	.
chr10	71508832	71510989	Peak_2152	11	.
chr10	83698433	83700650	Peak_2319	84	.
chr10	87302994	87305305	Peak_2356	35	.
chr10	92803113	92805262	Peak_2397	23	.
chr10	100193620	100195819	Peak_2470	16	.
chr10	105072627	105074805	Peak_2495	17	.
chr10	106233884	106236172	Peak_2503	18	.
chr10	107370824	107372850	Peak_2509	15	.
chr10	126188742	126191012	Peak_2651	12	.
chr11	18330780	18333134	Peak_2856	31	.
chr11	25374561	25376664	Peak_2925	25	.
chr11	28233907	28236087	Peak_2937	26	.
chr11	37921923	37923966	Peak_3006	17	.
chr11	40843902	40846150	Peak_3020	27	.
chr11	45096509	45098599	Peak_3053	21	.
chr11	71165663	71167863	Peak_3304	31	.
chr12	15030313	15032480	Peak_3864	24	.
chr12	49056122	49058451	Peak_4073	17	.
chr12	52109632	52111832	Peak_4094	20	.
chr12	99644083	99646662	Peak_4398	39	.
chr12	102411109	102413364	Peak_4419	18	.
chr13	13753962	13756162	Peak_4638	28	.
chr13	77695704	77697904	Peak_5078	25	.
chr14	119956389	119958595	Peak_5887	53	.
chr16	98022064	98024274	Peak_6982	87	.
chr19	21927650	21929748	Peak_8322	13	.
chr2	121435487	121437747	Peak_9210	71	.
chr2	170315112	170317372	Peak_9615	29	.
chr4	10136087	10138740	Peak_10623	64	.
chr4	152288066	152290282	Peak_11496	12	.
chr5	15053190	15055433	Peak_11621	13	.
chr5	15471991	15474213	Peak_11625	26	.
chr5	15605839	15608054	Peak_11642	43	.
chr5	128789725	128791932	Peak_12321	49	.
chr7	34957095	34959295	Peak_13699	47	.
chr8	55517540	55519764	Peak_14775	42	.
chr9	121929058	121931205	Peak_15993	11	.
chrX	169988326	169990798	Peak_16288	46	.
chrY	90762594	90765119	Peak_16320	66	.
chrY	90777260	90779494	Peak_16323	15	.
